# Supplementary material for: Combined transcriptomic and proteomic analyses uncover molecular basis of heat tolerance in pakchoi (Brassica rapa subsp. chinensis)
Source: Front Plant Sci. 2026 Mar 11;17:1734608. doi: 10.3389/fpls.2026.1734608 (PMC13014383; doi:10.3389/fpls.2026.1734608)
Supplement: Supplementary file 1 [file DataSheet1.zip]

Archive with 10 entries (9 files):
- Supplementary Material/
- Supplementary Material/Figure S1.pdf
- Supplementary Material/Table S1.docx
- Supplementary Material/Table S2.docx
- Supplementary Material/Table S3.xlsx
- Supplementary Material/Table S4.xlsx
- Supplementary Material/Table S5.docx
- Supplementary Material/Table S6.xlsx
- Supplementary Material/Table S7.xlsx
- Supplementary Material/Table S8.xlsx
