# Supplementary material for: Combined transcriptomic and proteomic analyses uncover molecular basis of heat tolerance in pakchoi (Brassica rapa subsp. chinensis)
Source: Front Plant Sci. 2026 Mar 11;17:1734608. doi: 10.3389/fpls.2026.1734608 (PMC13014383; doi:10.3389/fpls.2026.1734608)
Supplement: Supplementary file 1 [file DataSheet1.zip › Supplementary Material/Table S3.xlsx]

## Sheet: Table S3
Gene ID	TRHR_vs_CKR	Sum
4414	4414	4414
BAA02g34420	yes|up	1
BAA07g43440	yes|up	1
BAA03g39860	yes|down	1
BAA03g25070	yes|down	1
BAA08g28240	yes|down	1
BAA03g36950	yes|up	1
BAA06g04730	yes|up	1
BAA07g08030	yes|up	1
BAA07g43110	yes|up	1
BAA04g23380	yes|up	1
BAA01g00800	yes|down	1
BAA05g12220	yes|up	1
BAA10g16790	yes|down	1
BAA09g19860	yes|up	1
BAA01g30360	yes|up	1
BAA02g35080	yes|down	1
BAA03g43910	yes|up	1
BAA09g56420	yes|up	1
BAA06g41750	yes|down	1
BAA07g16740	yes|up	1
BAA08g19920	yes|up	1
BAA01g13890	yes|up	1
BAA04g20340	yes|up	1
BAA01g33530	yes|up	1
BAA10g29380	yes|down	1
BAA09g26270	yes|up	1
BAA05g07480	yes|down	1
BAA03g19520	yes|up	1
BAA10g26150	yes|up	1
BAA03g08530	yes|up	1
BAA05g39280	yes|down	1
BAA02g12360	yes|down	1
BAA02g30840	yes|down	1
BAA10g29240	yes|up	1
BAA10g05970	yes|up	1
BAA05g31220	yes|down	1
BAA09g59890	yes|up	1
BAA09g07250	yes|down	1
BAA05g08210	yes|up	1
BAA03g13110	yes|up	1
BAA01g07910	yes|down	1
BAA09g40550	yes|down	1
BAA03g59730	yes|down	1
BAA05g09310	yes|up	1
BAA01g36700	yes|down	1
BAA02g00170	yes|down	1
BAA09g46860	yes|up	1
BAA07g29110	yes|down	1
BAA03g46220	yes|down	1
BAA08g30940	yes|up	1
BAA07g03960	yes|down	1
BAA02g37290	yes|up	1
BAA01g08530	yes|up	1
BAA06g35470	yes|up	1
BAA03g56930	yes|down	1
BAA10g07340	yes|up	1
BAA03g50000	yes|down	1
BAA03g11770	yes|up	1
BAA09g57030	yes|up	1
BAA08g18790	yes|up	1
BAA09g11150	yes|up	1
BAA10g24180	yes|up	1
BAA03g43040	yes|down	1
BAA05g08580	yes|up	1
BAA01g22190	yes|up	1
BAA01g08030	yes|up	1
BAA10g20400	yes|up	1
BAA09g18230	yes|down	1
BAA01g36090	yes|up	1
BAA03g00430	yes|up	1
BAA04g00270	yes|up	1
BAA04g12120	yes|up	1
BAA08g01360	yes|up	1
BAA05g07950	yes|up	1
BAA02g16710	yes|up	1
BAA06g15510	yes|up	1
BAA01g01730	yes|down	1
BAA03g07440	yes|down	1
BAA03g51810	yes|up	1
BAA03g36570	yes|up	1
BAA09g48370	yes|up	1
BAA05g01080	yes|up	1
BAA03g55240	yes|up	1
BAA07g15060	yes|down	1
BAA03g50060	yes|up	1
BAA09g15200	yes|up	1
BAA04g27290	yes|up	1
BAA09g03140	yes|up	1
BAA08g09150	yes|down	1
BAA05g26980	yes|up	1
BAA10g25570	yes|up	1
BAA06g27880	yes|up	1
BAA05g34100	yes|up	1
BAA08g28840	yes|down	1
BAA03g41660	yes|up	1
BAA05g25570	yes|down	1
BAA05g20230	yes|up	1
BAA06g12810	yes|up	1
BAA10g33910	yes|up	1
BAA10g00370	yes|up	1
BAA06g28200	yes|up	1
BAA07g30460	yes|down	1
BAA03g17360	yes|up	1
BAA01g42780	yes|up	1
BAA06g16050	yes|down	1
BAA06g03070	yes|up	1
BAA02g36500	yes|up	1
BAA03g12260	yes|up	1
BAA06g26300	yes|up	1
BAA02g20990	yes|down	1
BAA10g34290	yes|up	1
BAA02g01550	yes|up	1
BAA03g00870	yes|up	1
BAA09g08840	yes|down	1
BAA06g10670	yes|up	1
BAA10g01980	yes|down	1
BAA07g14050	yes|up	1
BAA08g33410	yes|up	1
BAA03g14590	yes|up	1
BAA05g18690	yes|down	1
BAA01g39710	yes|down	1
BAA05g09500	yes|up	1
BAA07g35080	yes|down	1
BAA09g05580	yes|up	1
BAA03g11760	yes|down	1
BAA03g04750	yes|down	1
BAA06g06570	yes|up	1
BAA02g39050	yes|up	1
BAA01g15980	yes|down	1
BAA01g43590	yes|up	1
BAA07g41910	yes|down	1
BAA03g45870	yes|up	1
BAA05g08800	yes|up	1
BAA02g14520	yes|up	1
BAA08g34530	yes|up	1
BAA04g19170	yes|down	1
BAA01g14770	yes|down	1
BAA09g54350	yes|down	1
BAA09g32160	yes|up	1
BAA10g25450	yes|down	1
BAA10g13890	yes|down	1
BAA08g16760	yes|down	1
BAA03g63630	yes|down	1
BAA08g20290	yes|up	1
BAA04g14850	yes|down	1
BAA03g49400	yes|down	1
BAA01g08380	yes|down	1
BAA07g25730	yes|up	1
BAA07g09060	yes|up	1
BAA03g60050	yes|up	1
BAA08g23220	yes|up	1
BAA09g58280	yes|up	1
BAA01g07110	yes|up	1
BAA08g26430	yes|down	1
BAA06g41520	yes|down	1
BAA02g37490	yes|up	1
BAA03g16620	yes|up	1
BAA09g29700	yes|down	1
BAA02g19440	yes|up	1
BAA10g33680	yes|up	1
BAA08g02350	yes|up	1
BAA01g36730	yes|up	1
BAA01g19050	yes|up	1
BAA08g15020	yes|up	1
BAA10g21260	yes|down	1
BAA01g19450	yes|up	1
BAA02g13770	yes|up	1
BAA08g20140	yes|down	1
BAA06g35440	yes|up	1
BAA04g00100	yes|up	1
BAA09g60990	yes|up	1
BAA09g27470	yes|down	1
BAA06g02100	yes|up	1
BAA06g12530	yes|down	1
BAA03g41580	yes|down	1
BAA09g02560	yes|down	1
BAA03g36900	yes|down	1
BAA02g28240	yes|up	1
BAA06g30490	yes|up	1
BAA08g02370	yes|up	1
BAA09g24660	yes|down	1
BAA09g01210	yes|down	1
BAA05g39200	yes|up	1
BAA09g46650	yes|up	1
BAA05g00490	yes|up	1
BAA10g28170	yes|down	1
BAA03g32760	yes|down	1
BAA03g43950	yes|up	1
BAA06g02870	yes|up	1
BAA01g35820	yes|up	1
BAA09g57730	yes|up	1
BAA08g24710	yes|up	1
BAA04g32570	yes|down	1
BAA04g26780	yes|up	1
BAA09g04180	yes|up	1
BAA07g01010	yes|up	1
BAA02g47610	yes|up	1
BAA07g17890	yes|down	1
BAA03g18590	yes|up	1
BAA09g23950	yes|up	1
BAA04g20570	yes|down	1
BAA03g37140	yes|up	1
BAA06g38440	yes|up	1
BAA09g65710	yes|down	1
BAS13g02910	yes|up	1
BAA01g06610	yes|up	1
BAA09g42820	yes|up	1
BAA10g32150	yes|up	1
BAA01g47220	yes|down	1
BAA06g30170	yes|up	1
BAA10g27620	yes|up	1
BAA02g24500	yes|up	1
BAA01g19440	yes|up	1
BAA04g18290	yes|down	1
BAA04g10700	yes|up	1
BAA08g02500	yes|up	1
BAA03g39870	yes|up	1
BAA03g57650	yes|down	1
BAA07g05020	yes|up	1
BAA08g21490	yes|down	1
BAA06g17940	yes|up	1
BAA03g29540	yes|down	1
BAA03g28560	yes|down	1
BAA01g09230	yes|up	1
BAA10g24450	yes|up	1
BAA04g03670	yes|down	1
BAA06g25370	yes|up	1
BAA10g33810	yes|down	1
BAA10g21740	yes|up	1
BAA09g41140	yes|up	1
BAA08g29380	yes|up	1
BAA07g33820	yes|down	1
BAA10g19670	yes|down	1
BAA05g04800	yes|up	1
BAA05g38550	yes|up	1
BAA09g40540	yes|down	1
BAA03g27170	yes|down	1
BAA09g62560	yes|up	1
BAA02g22970	yes|up	1
BAA10g18990	yes|up	1
BAA08g09380	yes|up	1
BAA07g43620	yes|down	1
BAA06g33600	yes|down	1
BAA07g31090	yes|up	1
BAA02g28500	yes|up	1
BAA02g36080	yes|down	1
BAA07g15020	yes|up	1
BAA06g14300	yes|up	1
BAA03g23610	yes|up	1
BAA09g46660	yes|up	1
BAA03g47330	yes|up	1
BAA06g00180	yes|down	1
BAA05g07040	yes|up	1
BAA07g03890	yes|down	1
BAA09g59360	yes|up	1
BAA05g03430	yes|down	1
BAA03g40960	yes|down	1
BAA03g42120	yes|down	1
BAA05g13120	yes|up	1
BAA09g39060	yes|down	1
BAA08g03450	yes|up	1
BAA03g48300	yes|down	1
BAA08g15970	yes|down	1
BAA08g35290	yes|up	1
BAA07g26490	yes|down	1
BAA01g39510	yes|down	1
BAA02g14870	yes|up	1
BAA03g17490	yes|down	1
BAA08g24340	yes|down	1
BAA06g26850	yes|up	1
BAA09g64990	yes|down	1
BAA10g00600	yes|down	1
BAA03g01920	yes|up	1
BAA04g06400	yes|down	1
BAA01g13410	yes|up	1
BAA06g16030	yes|up	1
BAA09g52700	yes|up	1
BAA10g07920	yes|down	1
BAA07g03900	yes|up	1
BAA01g39560	yes|down	1
BAA05g07260	yes|down	1
BAA03g31260	yes|down	1
BAA03g40820	yes|down	1
BAA08g00600	yes|down	1
BAA06g03460	yes|down	1
BAA10g13340	yes|down	1
BAA10g08410	yes|down	1
BAA02g15610	yes|up	1
BAA10g00110	yes|down	1
BAA01g42560	yes|down	1
BAA03g15980	yes|up	1
BAA10g02190	yes|up	1
BAA05g34840	yes|up	1
BAA05g39050	yes|up	1
BAA08g36650	yes|down	1
BAA01g06860	yes|up	1
BAA02g39520	yes|up	1
BAA03g37980	yes|down	1
BAA05g24430	yes|up	1
BAA07g19820	yes|up	1
BAA08g13200	yes|down	1
BAA02g29040	yes|up	1
BAA04g01640	yes|down	1
BAA07g21910	yes|down	1
BAA03g41310	yes|down	1
BAA06g43000	yes|up	1
BAA09g09720	yes|down	1
BAA10g12290	yes|down	1
BAA01g28850	yes|up	1
BAA07g42570	yes|up	1
BAA01g19880	yes|down	1
BAA01g02360	yes|up	1
BAA02g41240	yes|up	1
BAA07g32170	yes|up	1
BAA03g52770	yes|down	1
BAA05g24380	yes|up	1
BAA09g59590	yes|up	1
BAA01g13750	yes|up	1
BAA03g20060	yes|up	1
BAA03g08860	yes|up	1
BAA02g04620	yes|up	1
BAA09g68410	yes|up	1
BAA04g28170	yes|down	1
BAA08g08500	yes|down	1
BAA09g07690	yes|down	1
BAA03g26730	yes|up	1
BAA06g27450	yes|up	1
BAA03g01050	yes|down	1
BAA01g40140	yes|down	1
BAA09g39800	yes|up	1
BAA05g01390	yes|down	1
BAA03g41570	yes|down	1
BAA01g41270	yes|up	1
BAA06g40540	yes|up	1
BAA01g15800	yes|up	1
BAA10g01420	yes|up	1
BAA06g21340	yes|up	1
BAA04g11380	yes|down	1
BAA09g33990	yes|up	1
BAA03g66050	yes|up	1
BAA06g29630	yes|down	1
BAA02g20980	yes|down	1
BAA01g14860	yes|down	1
BAA08g24290	yes|up	1
BAA06g39520	yes|up	1
BAA09g58410	yes|up	1
BAA10g18530	yes|up	1
BAA08g11800	yes|down	1
BAA02g19940	yes|up	1
BAA06g46620	yes|down	1
BAA03g35370	yes|down	1
BAA09g29670	yes|up	1
BAA05g33320	yes|down	1
BAA06g16560	yes|up	1
BAA10g02440	yes|down	1
BAA09g55730	yes|up	1
BAA03g52930	yes|up	1
BAA10g30300	yes|up	1
BAA05g41800	yes|down	1
BAA06g21490	yes|up	1
BAA01g36720	yes|up	1
BAA08g18890	yes|down	1
BAA02g41950	yes|up	1
BAA10g31360	yes|down	1
BAA07g28990	yes|down	1
BAA03g54470	yes|up	1
BAA07g40300	yes|down	1
BAA06g43030	yes|up	1
BAA01g40540	yes|down	1
BAA06g39240	yes|down	1
BAA02g41550	yes|up	1
BAA01g00810	yes|down	1
BAA06g01340	yes|up	1
BAA03g43960	yes|up	1
BAA03g38670	yes|up	1
BAA06g44100	yes|up	1
BAA06g37420	yes|up	1
BAA09g44680	yes|down	1
BAA02g27510	yes|up	1
BAA05g34870	yes|up	1
BAA05g19290	yes|up	1
BAA02g25460	yes|down	1
BAA03g16970	yes|down	1
BAA03g06330	yes|down	1
BAA07g31240	yes|up	1
BAA02g14500	yes|up	1
BAA04g03910	yes|up	1
BAA02g17830	yes|down	1
BAA09g36480	yes|up	1
BAA09g59870	yes|up	1
BAA03g55710	yes|up	1
BAA01g06410	yes|up	1
BAA09g07120	yes|up	1
BAA09g12170	yes|up	1
BAA09g03150	yes|up	1
BAA03g45750	yes|down	1
BAA07g30440	yes|down	1
BAA08g05380	yes|down	1
BAA08g31330	yes|down	1
BAA03g01010	yes|down	1
BAA09g06900	yes|down	1
BAA04g30190	yes|up	1
BAA07g33760	yes|up	1
BAA09g15990	yes|down	1
BAA08g27910	yes|down	1
BAA06g07200	yes|up	1
BAA03g02190	yes|up	1
BAA06g36710	yes|up	1
BAA05g08660	yes|up	1
BAA10g23410	yes|up	1
BAA03g64970	yes|up	1
BAA06g41560	yes|up	1
BAA04g32930	yes|up	1
BAA05g32550	yes|down	1
BAA01g01500	yes|up	1
BAA03g58940	yes|up	1
BAA07g24950	yes|up	1
BAA02g16110	yes|up	1
BAA06g26700	yes|down	1
BAA08g14080	yes|up	1
BAA05g15350	yes|up	1
BAA09g06910	yes|up	1
BAA06g24440	yes|down	1
BAA08g33610	yes|up	1
BAA07g09820	yes|up	1
BAA06g39920	yes|down	1
BAA09g09190	yes|up	1
BAA02g05570	yes|down	1
BAA09g49060	yes|up	1
BAA03g42190	yes|down	1
BAA10g28880	yes|down	1
BAA08g23360	yes|down	1
BAA05g41120	yes|up	1
BAA04g19790	yes|up	1
BAA03g23480	yes|down	1
BAA03g57590	yes|up	1
BAA07g17980	yes|down	1
BAA10g34710	yes|up	1
BAA01g31570	yes|up	1
BAA05g04610	yes|up	1
BAA06g26580	yes|up	1
BAA03g61070	yes|up	1
BAA03g04800	yes|down	1
BAA03g30730	yes|up	1
BAA04g23040	yes|up	1
BAA03g52750	yes|down	1
BAA05g14430	yes|down	1
BAA03g47890	yes|up	1
BAA01g10040	yes|down	1
BAA09g23940	yes|down	1
BAA09g50690	yes|up	1
BAA09g62030	yes|down	1
BAA08g22660	yes|down	1
BAA03g55730	yes|up	1
BAA01g38050	yes|up	1
BAA01g38140	yes|down	1
BAA01g25890	yes|up	1
BAA10g22490	yes|down	1
BAA06g44310	yes|down	1
BAA05g37320	yes|down	1
BAA09g00880	yes|up	1
BAA07g24170	yes|down	1
BAA06g14240	yes|up	1
BAA08g33780	yes|down	1
BAA06g16290	yes|down	1
BAA03g19960	yes|up	1
BAA09g01230	yes|up	1
BAA09g54960	yes|up	1
BAA04g21770	yes|up	1
BAA08g27700	yes|up	1
BAA06g28450	yes|down	1
BAA09g10940	yes|down	1
BAA03g00850	yes|down	1
BAA03g51830	yes|down	1
BAA02g01200	yes|up	1
BAA07g35380	yes|down	1
BAA05g36670	yes|down	1
BAA05g21430	yes|down	1
BAA02g04650	yes|down	1
BAA08g00370	yes|down	1
BAA06g22090	yes|down	1
BAA03g39120	yes|down	1
BAA05g30530	yes|up	1
BAA08g26630	yes|up	1
BAA03g23600	yes|down	1
BAA07g03090	yes|down	1
BAA03g46210	yes|down	1
BAA02g12160	yes|down	1
BAA07g36080	yes|up	1
BAA05g13090	yes|up	1
BAA03g20040	yes|up	1
BAA03g47540	yes|down	1
BAA06g43550	yes|up	1
BAA05g07050	yes|up	1
BAA10g18510	yes|up	1
BAA06g09340	yes|down	1
BAA10g12480	yes|up	1
BAA03g58000	yes|up	1
BAA08g10930	yes|up	1
BAA02g26780	yes|down	1
BAA03g32160	yes|down	1
BAA03g01580	yes|up	1
BAA06g17450	yes|up	1
BAA01g47290	yes|down	1
BAA05g02250	yes|down	1
BAA09g38090	yes|down	1
BAA07g03400	yes|up	1
BAA07g22310	yes|up	1
BAA10g02090	yes|up	1
BAA03g63410	yes|up	1
BAA06g00510	yes|down	1
BAA02g09880	yes|up	1
BAA09g69110	yes|up	1
BAA08g23580	yes|up	1
BAA03g12390	yes|down	1
BAA02g46250	yes|up	1
BAA06g27060	yes|down	1
BAA10g20010	yes|up	1
BAA08g04610	yes|up	1
BAA03g01530	yes|up	1
BAA04g10770	yes|down	1
BAA05g08200	yes|up	1
BAA01g46250	yes|up	1
BAA07g13180	yes|down	1
BAA02g12460	yes|up	1
BAA01g46070	yes|down	1
BAA09g17200	yes|down	1
BAA10g26920	yes|down	1
BAA09g43050	yes|down	1
BAA03g34370	yes|up	1
BAA03g66570	yes|down	1
BAA10g20830	yes|down	1
BAA07g39720	yes|up	1
BAA10g22920	yes|up	1
BAA10g29060	yes|down	1
BAA09g69030	yes|up	1
BAA05g40930	yes|down	1
BAA01g22830	yes|up	1
BAA03g04780	yes|down	1
BAA07g40540	yes|up	1
BAA05g14520	yes|down	1
BAA08g21580	yes|up	1
BAA09g19720	yes|down	1
BAA05g36020	yes|down	1
BAA02g32760	yes|down	1
BAA10g00380	yes|up	1
BAA03g62740	yes|down	1
BAA07g35640	yes|down	1
BAA06g02440	yes|down	1
BAA02g41440	yes|up	1
BAA04g06600	yes|up	1
BAA10g03770	yes|up	1
BAA08g29610	yes|up	1
BAA03g12880	yes|down	1
BAA09g63370	yes|down	1
BAA03g42170	yes|up	1
BAA04g30760	yes|up	1
BAA09g08150	yes|up	1
BAA01g37650	yes|down	1
BAA03g31940	yes|down	1
BAA02g41260	yes|up	1
BAA10g32980	yes|up	1
BAA07g09290	yes|down	1
BAA03g53390	yes|up	1
BAA06g17830	yes|down	1
BAA04g28380	yes|down	1
BAA02g13560	yes|down	1
BAA03g07240	yes|up	1
BAA01g01390	yes|down	1
BAA08g13180	yes|down	1
BAA03g44670	yes|up	1
BAA03g29620	yes|up	1
BAA03g26190	yes|down	1
BAA02g18380	yes|down	1
BAA07g29180	yes|up	1
BAA02g02660	yes|up	1
BAA01g17850	yes|down	1
BAA01g02410	yes|down	1
BAA01g10020	yes|down	1
BAA02g30870	yes|up	1
BAA07g41580	yes|up	1
BAA05g43630	yes|down	1
BAA04g30710	yes|up	1
BAA01g01810	yes|up	1
BAA06g33380	yes|down	1
BAA06g14550	yes|down	1
BAA03g13480	yes|up	1
BAA03g50280	yes|up	1
BAA10g25710	yes|down	1
BAA07g29000	yes|down	1
BAA03g06480	yes|up	1
BAA03g35360	yes|up	1
BAA09g14430	yes|up	1
BAA01g15740	yes|down	1
BAA05g14370	yes|up	1
BAA07g27410	yes|down	1
BAA05g23720	yes|down	1
BAA10g28150	yes|down	1
BAA01g07970	yes|up	1
BAA09g46850	yes|up	1
BAA06g32990	yes|up	1
BAA05g08840	yes|down	1
BAA05g37710	yes|up	1
BAA06g25980	yes|up	1
BAA01g35890	yes|up	1
BAA02g08590	yes|down	1
BAA01g08500	yes|down	1
BAA09g03630	yes|up	1
BAA09g06920	yes|down	1
BAA05g01330	yes|up	1
BAA04g28130	yes|down	1
BAA05g33580	yes|up	1
BAA05g29600	yes|up	1
BAA09g19870	yes|up	1
BAA09g55940	yes|up	1
BAA02g08560	yes|up	1
BAA02g18410	yes|down	1
BAA09g57490	yes|down	1
BAA02g21580	yes|up	1
BAA10g31190	yes|up	1
BAA01g03850	yes|down	1
BAA01g46260	yes|up	1
BAA05g03570	yes|down	1
BAA01g25080	yes|up	1
BAA07g13530	yes|up	1
BAA07g11650	yes|down	1
BAA07g19810	yes|up	1
BAA03g41810	yes|down	1
BAA01g09490	yes|down	1
BAA02g16690	yes|up	1
BAA09g64410	yes|up	1
BAA05g40600	yes|down	1
BAA05g02220	yes|up	1
BAA06g13890	yes|up	1
BAA10g26910	yes|down	1
BAA08g31150	yes|up	1
BAA09g10920	yes|down	1
BAA09g58620	yes|up	1
BAA09g32860	yes|up	1
BAA01g34810	yes|up	1
BAA03g14440	yes|up	1
BAA05g38880	yes|up	1
BAA04g16330	yes|down	1
BAA04g16320	yes|up	1
BAA07g26920	yes|up	1
BAA05g16680	yes|up	1
BAA10g33250	yes|down	1
BAA03g45650	yes|down	1
BAS13g01120	yes|up	1
BAA10g16280	yes|down	1
BAA05g29080	yes|up	1
BAA03g02100	yes|down	1
BAA08g00360	yes|down	1
BAA05g05760	yes|up	1
BAA01g19220	yes|down	1
BAA05g32440	yes|up	1
BAA04g21780	yes|up	1
BAA01g36500	yes|up	1
BAA07g10610	yes|up	1
BAA09g07260	yes|down	1
BAA09g48210	yes|up	1
BAA09g62960	yes|down	1
BAA03g13120	yes|up	1
BAA07g43290	yes|down	1
BAA07g16280	yes|down	1
BAA04g25780	yes|up	1
BAA04g11170	yes|down	1
BAA08g28110	yes|down	1
BAA08g01150	yes|up	1
BAA07g32810	yes|up	1
BAA07g40880	yes|down	1
BAA09g37630	yes|up	1
BAA10g12130	yes|down	1
BAA04g17020	yes|down	1
BAA06g41090	yes|up	1
BAA09g56040	yes|up	1
BAA02g00310	yes|up	1
BAA08g27530	yes|down	1
BAA01g31510	yes|down	1
BAA06g39350	yes|up	1
BAA09g20820	yes|down	1
BAA03g16800	yes|down	1
BAA09g39880	yes|down	1
BAA06g39560	yes|up	1
BAA04g20080	yes|down	1
BAA01g39570	yes|down	1
BAA05g13130	yes|up	1
BAA09g67420	yes|down	1
BAA03g57820	yes|up	1
BAA02g36880	yes|down	1
BAA01g43890	yes|up	1
BAA05g22630	yes|down	1
BAA06g02830	yes|up	1
BAA06g04470	yes|down	1
BAA07g42420	yes|down	1
BAA09g44210	yes|up	1
BAA03g06860	yes|up	1
BAA07g18410	yes|up	1
BAA06g33190	yes|down	1
BAA07g19230	yes|up	1
BAA06g33990	yes|up	1
BAA05g30560	yes|up	1
BAA01g30950	yes|down	1
BAA02g04450	yes|up	1
BAA01g05600	yes|up	1
BAA06g07510	yes|up	1
BAA09g19650	yes|up	1
BAA03g05310	yes|down	1
BAA03g24590	yes|up	1
BAA05g01030	yes|down	1
BAA10g11840	yes|down	1
BAA01g46370	yes|up	1
BAA05g30890	yes|up	1
BAA06g12020	yes|down	1
BAA01g44780	yes|up	1
BAA02g26660	yes|down	1
BAA03g15440	yes|down	1
BAA08g36640	yes|down	1
BAA10g28510	yes|up	1
BAA10g10080	yes|down	1
BAA09g51530	yes|down	1
BAA10g19650	yes|up	1
BAA09g53620	yes|down	1
BAA06g33920	yes|down	1
BAA07g40910	yes|up	1
BAA09g33050	yes|down	1
BAA01g14200	yes|down	1
BAA10g03470	yes|down	1
BAA07g23570	yes|down	1
BAA04g16620	yes|down	1
BAA03g51650	yes|up	1
BAA03g17990	yes|down	1
BAA09g46790	yes|up	1
BAA08g14330	yes|up	1
BAA03g56670	yes|up	1
BAA03g48920	yes|down	1
BAA06g00770	yes|down	1
BAA03g20850	yes|up	1
BAA01g25740	yes|down	1
BAA02g13550	yes|up	1
BAA06g45250	yes|down	1
BAA02g22750	yes|up	1
BAA07g37550	yes|down	1
BAA03g19970	yes|down	1
BAA07g14420	yes|up	1
BAA04g31420	yes|down	1
BAA07g31500	yes|up	1
BAA05g00670	yes|up	1
BAA02g38060	yes|down	1
BAA02g07840	yes|up	1
BAA06g17820	yes|down	1
BAA03g33430	yes|down	1
BAA01g34660	yes|up	1
BAA09g16050	yes|up	1
BAA03g58200	yes|up	1
BAA03g50150	yes|down	1
BAA03g51820	yes|down	1
BAA03g46590	yes|up	1
BAA03g43050	yes|down	1
BAA02g15910	yes|up	1
BAA09g12700	yes|up	1
BAA01g03390	yes|down	1
BAA09g57130	yes|up	1
BAA09g62280	yes|down	1
BAA03g00980	yes|up	1
BAA07g38410	yes|up	1
BAA08g23350	yes|down	1
BAA08g13650	yes|down	1
BAA08g16000	yes|up	1
BAA09g57720	yes|down	1
BAA09g14610	yes|down	1
BAA03g04740	yes|down	1
BAA09g18910	yes|down	1
BAA04g24120	yes|down	1
BAA03g26260	yes|down	1
BAA01g33030	yes|up	1
BAA07g26320	yes|up	1
BAA10g12540	yes|up	1
BAA02g09210	yes|up	1
BAA08g01170	yes|up	1
BAA05g08070	yes|down	1
BAA05g03600	yes|down	1
BAA09g45830	yes|up	1
BAA05g33240	yes|up	1
BAA08g05210	yes|up	1
BAA01g03610	yes|down	1
BAA04g10530	yes|up	1
BAA04g01300	yes|down	1
BAA04g17150	yes|up	1
BAA05g08430	yes|up	1
BAA10g06650	yes|down	1
BAA09g04810	yes|up	1
BAA09g53250	yes|up	1
BAA03g21170	yes|down	1
BAA09g67630	yes|up	1
BAA03g31680	yes|down	1
BAA01g03600	yes|down	1
BAA03g55940	yes|down	1
BAA08g13190	yes|up	1
BAA10g13160	yes|up	1
BAA03g46870	yes|up	1
BAA01g30610	yes|down	1
BAA09g25740	yes|down	1
BAA05g16870	yes|up	1
BAA01g03630	yes|down	1
BAA04g05730	yes|up	1
BAA09g23750	yes|up	1
BAA08g33150	yes|down	1
BAA09g12160	yes|up	1
BAA01g47010	yes|down	1
BAA09g06040	yes|up	1
BAA07g24180	yes|down	1
BAA04g08630	yes|down	1
BAA09g10930	yes|down	1
BAA01g15760	yes|up	1
BAA08g05520	yes|up	1
BAA07g38560	yes|up	1
BAA03g39310	yes|up	1
BAA05g41820	yes|down	1
BAA03g45800	yes|up	1
BAA03g60890	yes|down	1
BAA10g12730	yes|up	1
BAA01g05130	yes|up	1
BAA07g35870	yes|up	1
BAA06g40160	yes|up	1
BAA10g00650	yes|up	1
BAA01g06600	yes|down	1
BAA09g61410	yes|up	1
BAA03g09510	yes|up	1
BAA08g13220	yes|up	1
BAA01g04470	yes|down	1
BAA03g61910	yes|down	1
BAA02g37790	yes|up	1
BAA09g20860	yes|down	1
BAA05g39260	yes|up	1
BAA03g23850	yes|up	1
BAA05g04600	yes|up	1
BAA09g65740	yes|down	1
BAA08g24900	yes|up	1
BAA01g09380	yes|up	1
BAA03g36440	yes|down	1
BAA06g35520	yes|up	1
BAA08g29990	yes|up	1
BAA05g18390	yes|up	1
BAA02g05200	yes|up	1
BAA09g48970	yes|down	1
BAA04g16300	yes|down	1
BAA01g23720	yes|down	1
BAA07g00200	yes|up	1
BAA09g44290	yes|down	1
BAA06g08540	yes|down	1
BAA05g28520	yes|up	1
BAA09g51130	yes|down	1
BAA08g29360	yes|up	1
BAA10g09380	yes|down	1
BAA02g46050	yes|up	1
BAA01g16120	yes|up	1
BAA02g41220	yes|down	1
BAA05g40630	yes|down	1
BAA10g01320	yes|down	1
BAA05g40140	yes|up	1
BAA06g00160	yes|down	1
BAA09g14960	yes|up	1
BAA09g49050	yes|up	1
BAA03g41440	yes|up	1
BAA08g24130	yes|up	1
BAA04g19640	yes|up	1
BAA08g03000	yes|up	1
BAA09g59090	yes|up	1
BAA04g23450	yes|up	1
BAA04g30260	yes|up	1
BAA03g20330	yes|down	1
BAA06g16940	yes|up	1
BAA03g05360	yes|up	1
BAA07g41250	yes|up	1
BAA03g19590	yes|up	1
BAA02g43970	yes|down	1
BAA08g22040	yes|up	1
BAA07g43470	yes|up	1
BAA05g33310	yes|down	1
BAA03g19750	yes|up	1
BAA03g08070	yes|up	1
BAA04g32760	yes|up	1
BAA10g28600	yes|up	1
BAA08g34510	yes|down	1
BAA03g27060	yes|down	1
BAA03g22680	yes|up	1
BAA09g09430	yes|up	1
BAA03g12190	yes|down	1
BAA03g55510	yes|down	1
BAA09g16270	yes|up	1
BAA03g53560	yes|down	1
BAA03g00490	yes|down	1
BAA07g19830	yes|up	1
BAA07g41900	yes|down	1
BAA05g34310	yes|down	1
BAA09g36460	yes|up	1
BAA08g15450	yes|up	1
BAA01g32880	yes|up	1
BAA02g10360	yes|down	1
BAA01g22360	yes|up	1
BAA09g01050	yes|down	1
BAA01g12330	yes|down	1
BAA07g13540	yes|down	1
BAA06g11690	yes|up	1
BAA09g25800	yes|up	1
BAA10g04480	yes|down	1
BAA09g46670	yes|up	1
BAA03g11890	yes|down	1
BAA02g05970	yes|down	1
BAA05g21800	yes|up	1
BAA03g42600	yes|up	1
BAA06g35420	yes|up	1
BAA02g32780	yes|down	1
BAA07g11910	yes|up	1
BAA10g25700	yes|up	1
BAA01g45040	yes|down	1
BAA08g02340	yes|up	1
BAA02g08110	yes|down	1
BAA04g32750	yes|down	1
BAA08g08060	yes|down	1
BAA04g27590	yes|up	1
BAA10g24620	yes|down	1
BAA08g19930	yes|up	1
BAA09g62580	yes|down	1
BAA03g23020	yes|down	1
BAA05g26200	yes|down	1
BAA09g36100	yes|up	1
BAA07g43460	yes|up	1
BAA03g24320	yes|up	1
BAA03g55530	yes|up	1
BAA09g36370	yes|up	1
BAA06g43700	yes|up	1
BAA09g10290	yes|down	1
BAA02g24690	yes|down	1
BAA04g13670	yes|down	1
BAA01g30600	yes|down	1
BAA04g21760	yes|down	1
BAA09g49090	yes|down	1
BAA03g64190	yes|down	1
BAA07g30730	yes|up	1
BAA09g55960	yes|down	1
BAA06g02010	yes|up	1
BAA07g17880	yes|down	1
BAA04g27060	yes|down	1
BAA06g44680	yes|up	1
BAA08g26400	yes|up	1
BAA04g00740	yes|down	1
BAA01g26980	yes|down	1
BAA09g17270	yes|up	1
BAA03g17120	yes|up	1
BAA05g04490	yes|down	1
BAA06g10840	yes|down	1
BAA01g33570	yes|up	1
BAA06g03490	yes|up	1
BAA09g08280	yes|down	1
BAA08g28140	yes|down	1
BAA07g38890	yes|down	1
BAA09g17390	yes|up	1
BAA03g28260	yes|down	1
BAA08g36110	yes|up	1
BAA07g16710	yes|up	1
BAA02g30800	yes|up	1
BAA01g20020	yes|down	1
BAA07g00990	yes|down	1
BAA09g56580	yes|up	1
BAA01g15690	yes|up	1
BAS32g00070	yes|up	1
BAA08g10320	yes|up	1
BAA06g04850	yes|up	1
BAA08g23100	yes|down	1
BAA07g15540	yes|up	1
BAA10g30820	yes|up	1
BAA02g17120	yes|down	1
BAA03g56370	yes|up	1
BAA02g11630	yes|up	1
BAA03g64810	yes|up	1
BAA07g06500	yes|up	1
BAA01g34840	yes|down	1
BAA03g54990	yes|down	1
BAA10g24380	yes|down	1
BAA07g41230	yes|down	1
BAA02g43600	yes|down	1
BAA05g39560	yes|up	1
BAA09g57280	yes|down	1
BAA10g26970	yes|down	1
BAA09g68990	yes|up	1
BAA05g36030	yes|up	1
BAA06g36690	yes|up	1
BAA08g21370	yes|down	1
BAA03g26780	yes|up	1
BAA06g00860	yes|down	1
BAA05g35670	yes|down	1
BAA03g53490	yes|down	1
BAA07g07460	yes|down	1
BAA03g51160	yes|down	1
BAA07g01160	yes|up	1
BAA09g23960	yes|up	1
BAA07g14840	yes|down	1
BAA04g22500	yes|down	1
BAA10g06280	yes|up	1
BAA03g24910	yes|down	1
BAA07g25750	yes|up	1
BAA10g12750	yes|up	1
BAA09g46310	yes|up	1
BAA09g25750	yes|down	1
BAA10g19580	yes|up	1
BAA02g05920	yes|down	1
BAA08g35490	yes|down	1
BAA06g16060	yes|down	1
BAA04g29570	yes|down	1
BAA07g41550	yes|up	1
BAA03g48950	yes|up	1
BAA03g25740	yes|down	1
BAA06g32330	yes|up	1
BAA10g24610	yes|down	1
BAA10g32450	yes|up	1
BAS13g02270	yes|down	1
BAA10g12110	yes|down	1
BAA03g24970	yes|down	1
BAA09g35390	yes|down	1
BAA06g22790	yes|up	1
BAA10g29210	yes|up	1
BAA05g09190	yes|up	1
BAA03g46750	yes|up	1
BAA08g20130	yes|down	1
BAA07g34720	yes|down	1
BAA08g24720	yes|up	1
BAA09g06600	yes|up	1
BAA03g40680	yes|down	1
BAA03g27260	yes|down	1
BAA08g25230	yes|down	1
BAA05g30950	yes|up	1
BAA05g15690	yes|up	1
BAA08g04090	yes|down	1
BAA04g22540	yes|down	1
BAA05g17210	yes|up	1
BAA10g10280	yes|up	1
BAA07g20650	yes|up	1
BAA03g46770	yes|up	1
BAA09g25460	yes|up	1
BAA03g57450	yes|down	1
BAA01g46230	yes|down	1
BAA06g34290	yes|down	1
BAA06g36330	yes|down	1
BAA10g06780	yes|up	1
BAA03g45100	yes|down	1
BAA08g16200	yes|up	1
BAA06g10830	yes|down	1
BAA01g36200	yes|down	1
BAA09g37700	yes|down	1
BAA03g01600	yes|up	1
BAA08g18170	yes|up	1
BAA07g34710	yes|down	1
BAA04g05750	yes|down	1
BAA05g38250	yes|down	1
BAA08g02210	yes|down	1
BAA06g17250	yes|down	1
BAA02g34840	yes|up	1
BAA01g41380	yes|up	1
BAA09g50320	yes|down	1
BAA10g14030	yes|up	1
BAA10g13020	yes|up	1
BAA03g32400	yes|down	1
BAA10g30880	yes|up	1
BAA02g10630	yes|up	1
BAA02g18660	yes|up	1
BAA03g04440	yes|down	1
BAA08g18800	yes|up	1
BAA06g43240	yes|up	1
BAA07g08720	yes|down	1
BAA05g01180	yes|down	1
BAA07g35800	yes|up	1
BAA09g13860	yes|up	1
BAA09g21750	yes|up	1
BAA02g25230	yes|up	1
BAA02g45060	yes|up	1
BAA01g17350	yes|up	1
BAA05g01750	yes|down	1
BAA01g10190	yes|down	1
BAA03g56230	yes|up	1
BAA01g07020	yes|down	1
BAA06g45560	yes|down	1
BAA04g30900	yes|down	1
BAA05g37140	yes|down	1
BAA07g02380	yes|down	1
BAA05g06660	yes|down	1
BAA05g41430	yes|down	1
BAA01g05500	yes|down	1
BAA03g35420	yes|up	1
BAA07g15140	yes|down	1
BAA01g36790	yes|up	1
BAA10g22210	yes|down	1
BAA08g20650	yes|up	1
BAA10g02570	yes|down	1
BAA08g18940	yes|down	1
BAA07g11330	yes|up	1
BAA01g18820	yes|down	1
BAA10g28870	yes|down	1
BAA01g34520	yes|up	1
BAA08g15730	yes|up	1
BAA02g34600	yes|up	1
BAA09g67480	yes|up	1
BAA06g41550	yes|up	1
BAA02g20760	yes|down	1
BAA09g16700	yes|up	1
BAA04g01410	yes|down	1
BAA06g05490	yes|down	1
BAA01g02290	yes|down	1
BAA03g15410	yes|up	1
BAA03g45860	yes|up	1
BAA04g21050	yes|down	1
BAA06g10820	yes|down	1
BAA03g33940	yes|down	1
BAA02g04610	yes|up	1
BAA06g28900	yes|up	1
BAA05g09970	yes|up	1
BAA10g22140	yes|down	1
BAA06g44340	yes|down	1
BAA08g33670	yes|up	1
BAA03g61980	yes|down	1
BAA08g16750	yes|up	1
BAA06g06380	yes|up	1
BAA03g32180	yes|down	1
BAA07g15510	yes|down	1
BAA01g38040	yes|up	1
BAA09g69270	yes|up	1
BAA01g26320	yes|down	1
BAA08g07410	yes|up	1
BAA03g02600	yes|down	1
BAA06g31590	yes|up	1
BAA06g27250	yes|up	1
BAA09g42340	yes|down	1
BAA04g29210	yes|up	1
BAA06g39140	yes|down	1
BAA05g40910	yes|down	1
BAA07g31800	yes|up	1
BAA05g17390	yes|up	1
BAA06g12310	yes|down	1
BAA10g04350	yes|up	1
BAA03g53650	yes|up	1
BAA02g33460	yes|up	1
BAA09g36270	yes|down	1
BAA09g63050	yes|down	1
BAA01g14730	yes|up	1
BAA09g40810	yes|down	1
BAA10g12520	yes|down	1
BAA09g25610	yes|up	1
BAA07g22170	yes|up	1
BAA03g43860	yes|up	1
BAA01g11560	yes|down	1
BAA03g18980	yes|up	1
BAA04g08820	yes|down	1
BAA07g19300	yes|down	1
BAA09g09310	yes|down	1
BAA04g27890	yes|up	1
BAA09g68640	yes|up	1
BAA07g26640	yes|down	1
BAA09g49900	yes|up	1
BAA03g43490	yes|up	1
BAA05g29900	yes|up	1
BAA03g52700	yes|down	1
BAA03g55320	yes|up	1
BAA07g21600	yes|up	1
BAA05g27370	yes|up	1
BAA05g09830	yes|down	1
BAA09g26430	yes|down	1
BAA01g01830	yes|up	1
BAA06g20850	yes|up	1
BAA08g32820	yes|up	1
BAA06g17760	yes|down	1
BAA07g14830	yes|down	1
BAA09g08400	yes|up	1
BAA10g21590	yes|up	1
BAA09g19090	yes|down	1
BAA08g21480	yes|down	1
BAA03g25940	yes|down	1
BAA05g39240	yes|up	1
BAA08g26210	yes|down	1
BAA05g10370	yes|up	1
BAA10g05950	yes|up	1
BAA10g01250	yes|up	1
BAA01g20950	yes|up	1
BAA06g40550	yes|up	1
BAA08g00320	yes|up	1
BAA05g26570	yes|up	1
BAA03g14360	yes|up	1
BAA02g38000	yes|down	1
BAA07g33720	yes|up	1
BAA09g00330	yes|down	1
BAA03g24020	yes|up	1
BAA03g08600	yes|up	1
BAA05g41790	yes|down	1
BAS13g01830	yes|up	1
BAA09g59800	yes|down	1
BAA05g27690	yes|down	1
BAA10g34960	yes|up	1
BAA05g19210	yes|up	1
BAA07g35050	yes|down	1
BAA07g35630	yes|down	1
BAA02g32680	yes|down	1
BAA01g38680	yes|down	1
BAA10g06440	yes|down	1
BAA10g18930	yes|up	1
BAA10g18020	yes|down	1
BAA08g21410	yes|up	1
BAA02g40500	yes|up	1
BAA02g42860	yes|down	1
BAA06g38670	yes|down	1
BAA09g65230	yes|down	1
BAA08g26220	yes|down	1
BAA02g18980	yes|up	1
BAA02g19500	yes|up	1
BAA07g21610	yes|up	1
BAA05g27360	yes|down	1
BAA07g37090	yes|up	1
BAS60g00110	yes|up	1
BAA05g32680	yes|down	1
BAA06g26800	yes|up	1
BAA06g36370	yes|down	1
BAA04g12420	yes|up	1
BAA07g08910	yes|up	1
BAA07g43220	yes|up	1
BAA02g37530	yes|down	1
BAA01g09740	yes|down	1
BAA04g30060	yes|down	1
BAA09g42290	yes|down	1
BAA04g23260	yes|down	1
BAA06g04680	yes|up	1
BAA02g14150	yes|down	1
BAA08g24730	yes|up	1
BAA05g41440	yes|up	1
BAA04g21540	yes|down	1
BAA10g20880	yes|down	1
BAA07g09000	yes|up	1
BAA04g15460	yes|up	1
BAA10g03510	yes|down	1
BAA10g31710	yes|down	1
BAA07g13060	yes|up	1
BAA10g31670	yes|up	1
BAA01g38130	yes|down	1
BAA02g13120	yes|down	1
BAA07g13560	yes|up	1
BAA01g38820	yes|down	1
BAA04g17010	yes|up	1
BAA01g20140	yes|up	1
BAA09g28010	yes|down	1
BAA07g37290	yes|up	1
BAA02g13610	yes|up	1
BAA09g52820	yes|down	1
BAA04g28970	yes|down	1
BAA07g28430	yes|up	1
BAA04g14230	yes|down	1
BAA07g30400	yes|down	1
BAA04g25350	yes|up	1
BAA05g07980	yes|up	1
BAA08g01740	yes|up	1
BAA03g13540	yes|up	1
BAA08g31350	yes|up	1
BAA05g37550	yes|down	1
BAA01g24060	yes|up	1
BAA07g07970	yes|up	1
BAA06g14810	yes|up	1
BAA01g44600	yes|up	1
BAA05g18170	yes|up	1
BAA02g47560	yes|down	1
BAA08g11340	yes|up	1
BAA02g43300	yes|up	1
BAA04g11520	yes|down	1
BAA05g07190	yes|down	1
BAA02g27900	yes|up	1
BAA06g02420	yes|up	1
BAA02g45230	yes|down	1
BAA03g18310	yes|down	1
BAA01g17010	yes|down	1
BAA04g28310	yes|up	1
BAA06g06890	yes|up	1
BAA05g09250	yes|up	1
BAA07g29630	yes|down	1
BAA01g29160	yes|down	1
BAA09g69120	yes|up	1
BAA05g34950	yes|up	1
BAA06g36940	yes|up	1
BAA06g10890	yes|up	1
BAA08g19540	yes|down	1
BAA03g14090	yes|down	1
BAA02g05520	yes|down	1
BAA05g36540	yes|up	1
BAA02g30340	yes|down	1
BAA04g18670	yes|down	1
BAA04g17470	yes|up	1
BAA07g35810	yes|up	1
BAA09g40630	yes|up	1
BAA01g36020	yes|down	1
BAA07g27140	yes|down	1
BAA08g22990	yes|down	1
BAA03g13140	yes|up	1
BAA03g30150	yes|down	1
BAA09g55030	yes|down	1
BAA06g17260	yes|down	1
BAA06g39260	yes|up	1
BAA09g47050	yes|up	1
BAA03g47180	yes|up	1
BAA01g05340	yes|down	1
BAA06g13780	yes|down	1
BAA09g48640	yes|up	1
BAA07g40570	yes|down	1
BAA08g13270	yes|down	1
BAA09g01530	yes|down	1
BAA08g35440	yes|up	1
BAA09g42730	yes|up	1
BAA01g45800	yes|down	1
BAA04g22020	yes|down	1
BAA08g22820	yes|up	1
BAA08g24110	yes|down	1
BAA05g22880	yes|up	1
BAA07g27250	yes|down	1
BAA07g26960	yes|up	1
BAA07g07770	yes|up	1
BAA03g05780	yes|up	1
BAA10g14020	yes|down	1
BAA09g57320	yes|up	1
BAA02g34510	yes|up	1
BAA06g32020	yes|up	1
BAA10g23310	yes|down	1
BAA08g33460	yes|up	1
BAA01g25660	yes|down	1
BAA03g58530	yes|down	1
BAA01g20480	yes|down	1
BAA04g02230	yes|up	1
BAA09g08910	yes|down	1
BAA05g03690	yes|up	1
BAA07g30230	yes|up	1
BAA03g52810	yes|down	1
BAA03g46940	yes|down	1
BAA04g22610	yes|up	1
BAA06g24870	yes|down	1
BAA09g45400	yes|down	1
BAA08g07680	yes|up	1
BAA02g15330	yes|up	1
BAA09g34970	yes|down	1
BAA03g37160	yes|up	1
BAA07g38490	yes|up	1
BAA02g20710	yes|up	1
BAA05g03300	yes|up	1
BAA01g43660	yes|up	1
BAA02g21040	yes|down	1
BAA03g42830	yes|up	1
BAA09g00810	yes|up	1
BAA09g33510	yes|up	1
BAA03g23460	yes|down	1
BAA06g37970	yes|down	1
BAA03g12310	yes|down	1
BAA01g14990	yes|up	1
BAA03g20080	yes|down	1
BAA09g24010	yes|down	1
BAA03g40030	yes|down	1
BAA10g30010	yes|up	1
BAA10g20440	yes|up	1
BAA02g38620	yes|down	1
BAA09g69190	yes|up	1
BAA06g12550	yes|down	1
BAA03g57810	yes|up	1
BAA06g08130	yes|up	1
BAA04g15330	yes|up	1
BAA06g10070	yes|up	1
BAA08g02450	yes|up	1
BAA02g01240	yes|down	1
BAA08g29670	yes|down	1
BAA01g13020	yes|down	1
BAA05g01210	yes|up	1
BAA04g19270	yes|up	1
BAA07g03840	yes|down	1
BAA01g34170	yes|up	1
BAA07g16050	yes|up	1
BAA03g06750	yes|up	1
BAA08g24300	yes|up	1
BAA06g18760	yes|up	1
BAA05g28040	yes|up	1
BAA09g16960	yes|up	1
BAA03g59380	yes|up	1
BAA05g12460	yes|up	1
BAA05g39900	yes|up	1
BAA10g29180	yes|down	1
BAA09g50300	yes|up	1
BAA05g39220	yes|up	1
BAA07g36360	yes|down	1
BAA09g23100	yes|up	1
BAA03g43400	yes|up	1
BAA10g16690	yes|down	1
BAA05g02850	yes|down	1
BAA01g00460	yes|down	1
BAA06g19480	yes|up	1
BAA07g11780	yes|up	1
BAA06g29380	yes|down	1
BAA04g21020	yes|up	1
BAA01g06770	yes|up	1
BAA09g36440	yes|up	1
BAA01g15040	yes|down	1
BAS13g02500	yes|down	1
BAA10g21640	yes|up	1
BAA06g28370	yes|down	1
BAA01g16020	yes|down	1
BAA01g39900	yes|up	1
BAA09g28390	yes|down	1
BAA05g43580	yes|up	1
BAA07g22300	yes|down	1
BAA09g57800	yes|down	1
BAA06g29600	yes|up	1
BAA09g32880	yes|up	1
BAA10g11550	yes|up	1
BAA01g07810	yes|down	1
BAA05g08380	yes|up	1
BAA07g00910	yes|up	1
BAA03g66900	yes|down	1
BAA05g25790	yes|up	1
BAA03g25450	yes|down	1
BAA10g31770	yes|down	1
BAA09g38740	yes|down	1
BAA07g40480	yes|down	1
BAA09g36790	yes|up	1
BAA05g12130	yes|up	1
BAA06g37650	yes|up	1
BAA02g10600	yes|up	1
BAA01g00860	yes|up	1
BAA06g39720	yes|up	1
BAA10g18710	yes|up	1
BAA05g02080	yes|up	1
BAA08g21670	yes|down	1
BAA10g27680	yes|up	1
BAA02g35550	yes|down	1
BAA09g43810	yes|down	1
BAA04g03630	yes|up	1
BAA09g62060	yes|up	1
BAA02g21680	yes|up	1
BAA01g01020	yes|down	1
BAA06g00720	yes|down	1
BAA07g42540	yes|down	1
BAA09g40270	yes|down	1
BAA02g41410	yes|up	1
BAA06g45450	yes|up	1
BAA06g00950	yes|down	1
BAA07g20960	yes|down	1
BAA05g39020	yes|down	1
BAA09g36960	yes|up	1
BAA03g37360	yes|down	1
BAA08g10690	yes|up	1
BAA09g49260	yes|down	1
BAA03g56510	yes|down	1
BAA09g68580	yes|down	1
BAA08g17610	yes|up	1
BAA05g15530	yes|up	1
BAA10g20140	yes|up	1
BAA02g11660	yes|up	1
BAA02g28950	yes|up	1
BAA03g39690	yes|up	1
BAA05g13470	yes|up	1
BAA02g22620	yes|up	1
BAA06g11810	yes|up	1
BAA03g15770	yes|down	1
BAA09g16030	yes|up	1
BAA01g00770	yes|down	1
BAA06g18900	yes|up	1
BAA05g38010	yes|down	1
BAA05g30270	yes|up	1
BAA06g10220	yes|up	1
BAA03g61290	yes|up	1
BAA06g14870	yes|up	1
BAA07g12680	yes|up	1
BAA07g24480	yes|up	1
BAA08g33000	yes|up	1
BAA07g23130	yes|up	1
BAA03g03100	yes|down	1
BAA01g23610	yes|down	1
BAA01g42840	yes|up	1
BAA03g01370	yes|down	1
BAA10g12330	yes|down	1
BAA08g16240	yes|down	1
BAA02g33420	yes|down	1
BAA01g19340	yes|down	1
BAA10g31020	yes|up	1
BAA03g37560	yes|up	1
BAA07g08870	yes|up	1
BAA09g53680	yes|down	1
BAA07g04360	yes|up	1
BAA09g49910	yes|up	1
BAA08g27100	yes|up	1
BAA06g41230	yes|down	1
BAA06g41540	yes|up	1
BAA06g39150	yes|down	1
BAA07g32140	yes|up	1
BAA04g10230	yes|up	1
BAA06g27460	yes|up	1
BAA10g26310	yes|up	1
BAA09g41500	yes|down	1
BAA02g45780	yes|down	1
BAA02g08050	yes|down	1
BAA02g05480	yes|up	1
BAA08g24100	yes|down	1
BAA08g27130	yes|up	1
BAA03g46010	yes|up	1
BAA09g67820	yes|up	1
BAA05g35020	yes|up	1
BAA05g02280	yes|up	1
BAA06g26970	yes|up	1
BAA08g31280	yes|up	1
BAA07g20120	yes|down	1
BAA10g17560	yes|down	1
BAA03g12970	yes|up	1
BAA01g18970	yes|up	1
BAA03g22380	yes|down	1
BAA09g01130	yes|up	1
BAA10g12510	yes|up	1
BAA10g29430	yes|up	1
BAA02g18480	yes|down	1
BAA03g55090	yes|up	1
BAA09g45970	yes|up	1
BAA08g28670	yes|down	1
BAA01g16490	yes|up	1
BAA05g41630	yes|down	1
BAA03g00030	yes|up	1
BAA02g39250	yes|down	1
BAA05g31000	yes|up	1
BAA06g36480	yes|down	1
BAA09g09650	yes|up	1
BAA09g13460	yes|up	1
BAA05g32720	yes|down	1
BAA01g13700	yes|up	1
BAA09g11340	yes|up	1
BAA05g31010	yes|down	1
BAA10g20260	yes|down	1
BAA04g28050	yes|up	1
BAA01g31330	yes|up	1
BAA09g46970	yes|down	1
BAA02g42090	yes|up	1
BAS18g00050	yes|up	1
BAA03g26760	yes|down	1
BAA01g34890	yes|up	1
BAA10g14870	yes|down	1
BAA01g45580	yes|down	1
BAA02g43720	yes|up	1
BAA10g13630	yes|down	1
BAA05g04220	yes|up	1
BAA06g00130	yes|down	1
BAA09g15320	yes|down	1
BAA04g08760	yes|down	1
BAA09g55040	yes|down	1
BAA06g38780	yes|down	1
BAA08g30440	yes|up	1
BAA09g14840	yes|up	1
BAA03g10040	yes|down	1
BAA01g22490	yes|up	1
BAA08g36250	yes|up	1
BAA09g24280	yes|down	1
BAA03g37760	yes|up	1
BAA03g61770	yes|down	1
BAA03g29090	yes|up	1
BAA06g16150	yes|down	1
BAA03g07370	yes|up	1
BAA09g58100	yes|up	1
BAA07g37590	yes|down	1
BAA01g45680	yes|up	1
BAA08g10990	yes|down	1
BAA06g26030	yes|up	1
BAA05g08940	yes|up	1
BAA03g00320	yes|down	1
BAA09g05070	yes|up	1
BAA10g31540	yes|up	1
BAA10g31010	yes|up	1
BAA10g13770	yes|up	1
BAA02g25960	yes|up	1
BAA06g08080	yes|down	1
BAA01g40890	yes|down	1
BAA02g30120	yes|down	1
BAA05g32990	yes|down	1
BAA10g04040	yes|down	1
BAA10g03230	yes|up	1
BAA06g10270	yes|up	1
BAA09g17440	yes|up	1
BAA03g23440	yes|down	1
BAA07g26950	yes|down	1
BAA03g39370	yes|down	1
BAA02g02820	yes|up	1
BAA03g50620	yes|down	1
BAA02g04290	yes|up	1
BAA07g28930	yes|down	1
BAA02g15640	yes|down	1
BAA01g13770	yes|down	1
BAA07g40940	yes|up	1
BAA01g24920	yes|up	1
BAA01g01130	yes|down	1
BAS13g00280	yes|up	1
BAA01g30900	yes|down	1
BAA03g21840	yes|down	1
BAA09g09670	yes|down	1
BAA08g34430	yes|up	1
BAA06g11300	yes|down	1
BAA07g27950	yes|down	1
BAA03g30780	yes|down	1
BAA08g22260	yes|down	1
BAA07g43000	yes|up	1
BAA05g27930	yes|down	1
BAS13g00760	yes|up	1
BAA06g06420	yes|down	1
BAA01g08120	yes|up	1
BAA09g18360	yes|down	1
BAA04g12300	yes|up	1
BAA09g69970	yes|up	1
BAA09g53780	yes|down	1
BAA09g49250	yes|up	1
BAA02g46560	yes|up	1
BAA09g54780	yes|up	1
BAA02g21400	yes|down	1
BAA10g26050	yes|up	1
BAA06g06660	yes|down	1
BAA07g34860	yes|up	1
BAA06g41860	yes|up	1
BAA07g21400	yes|up	1
BAA03g46960	yes|down	1
BAA03g00110	yes|up	1
BAA05g10350	yes|up	1
BAA02g00700	yes|down	1
BAA05g02110	yes|down	1
BAA08g29790	yes|up	1
BAA03g58060	yes|down	1
BAA09g63910	yes|down	1
BAA06g41480	yes|up	1
BAA03g66530	yes|down	1
BAA07g27370	yes|up	1
BAA03g02850	yes|down	1
BAA10g28450	yes|up	1
BAA08g00310	yes|up	1
BAA09g41270	yes|up	1
BAA02g35270	yes|down	1
BAA07g13070	yes|up	1
BAA02g12430	yes|down	1
BAA09g29900	yes|down	1
BAA04g05490	yes|up	1
BAA02g36460	yes|up	1
BAA07g04770	yes|up	1
BAA09g06230	yes|up	1
BAA10g27130	yes|down	1
BAA09g40600	yes|up	1
BAA06g43890	yes|down	1
BAA03g19760	yes|down	1
BAA05g15990	yes|up	1
BAA09g56590	yes|up	1
BAA05g24270	yes|up	1
BAA05g20280	yes|up	1
BAA09g51720	yes|up	1
BAA01g38580	yes|up	1
BAA03g39970	yes|up	1
BAA07g39960	yes|down	1
BAA08g13060	yes|up	1
BAA01g39880	yes|down	1
BAA10g31060	yes|down	1
BAA02g05000	yes|down	1
BAA03g00600	yes|up	1
BAA02g16410	yes|up	1
BAA01g37000	yes|down	1
BAA06g07700	yes|down	1
BAA09g58300	yes|down	1
BAA07g16070	yes|up	1
BAA06g32130	yes|up	1
BAA06g30860	yes|down	1
BAA05g06100	yes|down	1
BAA03g31170	yes|down	1
BAA10g05760	yes|down	1
BAA09g10710	yes|down	1
BAA06g46260	yes|down	1
BAA07g13740	yes|down	1
BAA09g53950	yes|down	1
BAA05g01010	yes|up	1
BAA02g02110	yes|down	1
BAA07g02070	yes|up	1
BAA04g21200	yes|up	1
BAA03g26200	yes|up	1
BAA07g11880	yes|down	1
BAA08g33070	yes|down	1
BAA10g18480	yes|up	1
BAA04g02250	yes|down	1
BAA03g30450	yes|down	1
BAA05g06630	yes|up	1
BAA06g00140	yes|down	1
BAA07g29640	yes|down	1
BAA01g15530	yes|up	1
BAA07g36340	yes|down	1
BAA01g18570	yes|up	1
BAA02g03860	yes|down	1
BAA07g41540	yes|up	1
BAA10g26460	yes|down	1
BAA01g12370	yes|down	1
BAA10g34210	yes|up	1
BAA02g38630	yes|down	1
BAA05g38060	yes|down	1
BAA09g43740	yes|down	1
BAA08g24760	yes|up	1
BAA02g08260	yes|up	1
BAA01g08330	yes|up	1
BAA09g32530	yes|down	1
BAA01g16010	yes|down	1
BAA01g41920	yes|down	1
BAA09g66180	yes|up	1
BAA01g39930	yes|down	1
BAA03g25350	yes|up	1
BAA04g26920	yes|up	1
BAA05g05110	yes|up	1
BAA01g19580	yes|up	1
BAA09g55490	yes|down	1
BAA08g36530	yes|up	1
BAA07g01120	yes|up	1
BAA05g17380	yes|up	1
BAA02g05450	yes|up	1
BAA02g24330	yes|down	1
BAA07g15150	yes|down	1
BAA01g10540	yes|down	1
BAA03g38810	yes|down	1
BAA01g04200	yes|up	1
BAA04g27880	yes|up	1
BAA03g32600	yes|down	1
BAA07g08890	yes|up	1
BAA03g01980	yes|up	1
BAA09g55200	yes|up	1
BAA09g03920	yes|up	1
BAA10g35020	yes|down	1
BAA05g10110	yes|down	1
BAA05g24320	yes|down	1
BAA08g24140	yes|up	1
BAA08g22870	yes|down	1
BAA01g14640	yes|down	1
BAA09g58370	yes|down	1
BAA02g47530	yes|up	1
BAA09g04480	yes|up	1
BAA03g58650	yes|up	1
BAA09g08900	yes|down	1
BAA03g33490	yes|down	1
BAA08g02120	yes|down	1
BAA09g40280	yes|up	1
BAA08g35770	yes|up	1
BAA01g22480	yes|up	1
BAA02g40180	yes|down	1
BAA03g07690	yes|up	1
BAA06g42600	yes|down	1
BAA09g53910	yes|up	1
BAA10g26520	yes|down	1
BAA05g14090	yes|down	1
BAA07g21420	yes|up	1
BAA07g10060	yes|down	1
BAA01g20220	yes|up	1
BAA09g21720	yes|up	1
BAA04g22920	yes|down	1
BAA07g40460	yes|up	1
BAA05g17720	yes|down	1
BAA06g01260	yes|up	1
BAA09g17360	yes|down	1
BAA04g17730	yes|down	1
BAA09g61240	yes|down	1
BAA01g36210	yes|up	1
BAA10g13790	yes|down	1
BAA01g33200	yes|up	1
BAA01g19660	yes|up	1
BAA06g44010	yes|down	1
BAA07g34770	yes|down	1
BAA05g37760	yes|down	1
BAA05g29290	yes|up	1
BAA09g01810	yes|up	1
BAA07g15300	yes|up	1
BAA01g39970	yes|down	1
BAA01g19810	yes|up	1
BAA09g04240	yes|down	1
BAA10g00890	yes|down	1
BAA10g01540	yes|up	1
BAA01g02160	yes|up	1
BAA08g26880	yes|up	1
BAA10g21170	yes|up	1
BAA08g28120	yes|up	1
BAA09g69880	yes|down	1
BAA07g36920	yes|up	1
BAA09g53960	yes|up	1
BAA09g55920	yes|down	1
BAA01g08130	yes|up	1
BAA02g01050	yes|down	1
BAA08g04470	yes|down	1
BAA01g03690	yes|up	1
BAA02g09490	yes|down	1
BAA02g15380	yes|down	1
BAA09g32180	yes|up	1
BAA05g24440	yes|down	1
BAA01g46390	yes|up	1
BAA06g28590	yes|down	1
BAA03g45590	yes|up	1
BAA03g30160	yes|up	1
BAA06g28040	yes|down	1
BAA01g34370	yes|up	1
BAA01g02630	yes|up	1
BAA07g27790	yes|down	1
BAA03g46570	yes|up	1
BAA10g17740	yes|down	1
BAA09g20010	yes|up	1
BAA06g04640	yes|down	1
BAA03g67010	yes|up	1
BAA05g28070	yes|up	1
BAA04g21910	yes|down	1
BAA03g41730	yes|down	1
BAA05g09750	yes|down	1
BAA05g25860	yes|down	1
BAA09g62500	yes|down	1
BAA08g30670	yes|up	1
BAA10g01330	yes|up	1
BAA06g15010	yes|down	1
BAA02g10310	yes|up	1
BAA06g02410	yes|down	1
BAA07g23780	yes|down	1
BAA04g25480	yes|up	1
BAA03g29720	yes|up	1
BAA06g31830	yes|down	1
BAA08g01490	yes|up	1
BAA06g43740	yes|up	1
BAA09g46390	yes|up	1
BAA01g22050	yes|down	1
BAA09g26380	yes|down	1
BAA10g25400	yes|up	1
BAA05g07820	yes|up	1
BAA03g11260	yes|up	1
BAA09g47360	yes|down	1
BAA06g45030	yes|up	1
BAA06g37950	yes|down	1
BAA06g33330	yes|up	1
BAA06g37140	yes|up	1
BAA02g19870	yes|down	1
BAA06g09250	yes|up	1
BAA06g40260	yes|up	1
BAA03g21110	yes|up	1
BAA10g23590	yes|down	1
BAA05g38210	yes|up	1
BAA09g36200	yes|up	1
BAA07g12500	yes|down	1
BAA09g00540	yes|down	1
BAA02g06580	yes|up	1
BAA04g00700	yes|down	1
BAA03g41910	yes|down	1
BAA02g10800	yes|down	1
BAA01g16280	yes|down	1
BAA07g18230	yes|down	1
BAA01g17000	yes|up	1
BAA08g31130	yes|down	1
BAA07g37990	yes|up	1
BAA09g12720	yes|up	1
BAA07g12510	yes|up	1
BAA04g15400	yes|down	1
BAA01g05350	yes|up	1
BAA02g09240	yes|up	1
BAA05g01910	yes|up	1
BAA02g18330	yes|down	1
BAA09g37590	yes|up	1
BAA10g18030	yes|down	1
BAA04g04340	yes|up	1
BAA06g09990	yes|down	1
BAA01g29370	yes|down	1
BAA05g05730	yes|down	1
BAA01g16430	yes|down	1
BAA09g68020	yes|down	1
BAA09g05150	yes|up	1
BAA09g64550	yes|up	1
BAA05g16610	yes|up	1
BAA02g08380	yes|down	1
BAA07g15570	yes|down	1
BAA04g28950	yes|down	1
BAA01g38060	yes|down	1
BAA05g22890	yes|up	1
BAA04g24570	yes|up	1
BAA10g03640	yes|up	1
BAA10g03420	yes|up	1
BAA03g37750	yes|down	1
BAA02g46010	yes|up	1
BAA08g30060	yes|down	1
BAA09g26700	yes|up	1
BAA06g29710	yes|down	1
BAA05g40200	yes|up	1
BAA09g47480	yes|up	1
BAA01g17600	yes|down	1
BAA04g15340	yes|down	1
BAA02g03880	yes|down	1
BAA01g43820	yes|up	1
BAA01g26570	yes|up	1
BAA09g54810	yes|up	1
BAA01g30530	yes|up	1
BAA03g05880	yes|up	1
BAA08g12940	yes|down	1
BAA05g03320	yes|up	1
BAA01g20380	yes|down	1
BAA04g14720	yes|down	1
BAA03g61280	yes|down	1
BAA01g41220	yes|up	1
BAA07g30780	yes|up	1
BAA03g10870	yes|down	1
BAA05g27150	yes|up	1
BAA06g01660	yes|down	1
BAA07g34200	yes|up	1
BAA09g33780	yes|up	1
BAA08g12060	yes|down	1
BAA06g28060	yes|up	1
BAA03g63250	yes|down	1
BAA05g39670	yes|up	1
BAA03g49980	yes|down	1
BAA02g08530	yes|up	1
BAA03g22230	yes|up	1
BAA02g36540	yes|down	1
BAA04g02710	yes|down	1
BAA02g30380	yes|up	1
BAA03g46000	yes|up	1
BAA05g12630	yes|down	1
BAA02g18640	yes|down	1
BAA01g46140	yes|down	1
BAA09g65510	yes|up	1
BAA03g61240	yes|up	1
BAA09g11370	yes|up	1
BAA02g04280	yes|up	1
BAA10g07950	yes|down	1
BAA01g37160	yes|up	1
BAA02g19830	yes|up	1
BAA03g54910	yes|down	1
BAA08g29080	yes|down	1
BAA07g13000	yes|up	1
BAA03g14340	yes|down	1
BAA01g10770	yes|down	1
BAA03g01630	yes|up	1
BAA04g32060	yes|up	1
BAA02g36290	yes|up	1
BAA07g30750	yes|down	1
BAA06g26600	yes|down	1
BAA04g28890	yes|down	1
BAA09g59150	yes|down	1
BAA02g47210	yes|down	1
BAA03g30310	yes|down	1
BAA02g14130	yes|up	1
BAA10g24110	yes|up	1
BAA10g30710	yes|up	1
BAA09g35560	yes|down	1
BAA01g41900	yes|down	1
BAA07g40950	yes|up	1
BAA08g10360	yes|up	1
BAA01g44230	yes|up	1
BAA05g19650	yes|up	1
BAA04g10260	yes|down	1
BAA09g07560	yes|down	1
BAA09g60930	yes|up	1
BAA03g14980	yes|up	1
BAA03g24040	yes|up	1
BAA03g66750	yes|up	1
BAA03g62210	yes|up	1
BAA09g09860	yes|down	1
BAA02g04030	yes|down	1
BAA08g30280	yes|up	1
BAA02g08930	yes|up	1
BAA07g16040	yes|up	1
BAA07g12030	yes|down	1
BAA01g22690	yes|down	1
BAA09g50160	yes|up	1
BAA03g64910	yes|down	1
BAA02g39030	yes|up	1
BAA06g46720	yes|up	1
BAA06g28760	yes|up	1
BAA09g60250	yes|up	1
BAA04g22410	yes|up	1
BAA09g06520	yes|down	1
BAA01g05330	yes|down	1
BAA07g16000	yes|down	1
BAA09g45590	yes|up	1
BAA02g34100	yes|up	1
BAA09g24000	yes|down	1
BAA05g42960	yes|up	1
BAA07g27940	yes|down	1
BAA10g25440	yes|up	1
BAA02g42810	yes|up	1
BAA06g05530	yes|up	1
BAA02g18910	yes|down	1
BAA04g22300	yes|down	1
BAA02g29950	yes|down	1
BAA02g42780	yes|up	1
BAA08g30650	yes|up	1
BAA08g08690	yes|down	1
BAA06g07250	yes|up	1
BAA02g20340	yes|down	1
BAA07g01600	yes|up	1
BAA03g19000	yes|up	1
BAA09g16720	yes|up	1
BAA03g34490	yes|up	1
BAA06g42010	yes|up	1
BAA03g29700	yes|up	1
BAA09g24180	yes|up	1
BAA06g09810	yes|down	1
BAA04g12780	yes|up	1
BAA04g02030	yes|down	1
BAA05g00350	yes|up	1
BAA10g26680	yes|up	1
BAA09g03010	yes|up	1
BAA08g34400	yes|up	1
[truncated: 2,416 more rows]

## Sheet: Sheet1
Table S3 The number of up- or down- regualtion DEGs
Gene ID	HSvsCK	The Sum of Up-regulation DEGs	Gene ID	HSvsCK	The Sum of Up-regulation DEGs
		2948			2250
BAA02g34420	yes|up	1	BAA03g39860	yes|down	1
BAA07g43440	yes|up	1	BAA03g25070	yes|down	1
BAA03g36950	yes|up	1	BAA08g28240	yes|down	1
BAA06g04730	yes|up	1	BAA01g00800	yes|down	1
BAA07g08030	yes|up	1	BAA10g16790	yes|down	1
BAA07g43110	yes|up	1	BAA02g35080	yes|down	1
BAA04g23380	yes|up	1	BAA06g41750	yes|down	1
BAA05g12220	yes|up	1	BAA10g29380	yes|down	1
BAA09g19860	yes|up	1	BAA05g07480	yes|down	1
BAA01g30360	yes|up	1	BAA05g39280	yes|down	1
BAA03g43910	yes|up	1	BAA02g12360	yes|down	1
BAA09g56420	yes|up	1	BAA02g30840	yes|down	1
BAA07g16740	yes|up	1	BAA05g31220	yes|down	1
BAA08g19920	yes|up	1	BAA09g07250	yes|down	1
BAA01g13890	yes|up	1	BAA01g07910	yes|down	1
BAA04g20340	yes|up	1	BAA09g40550	yes|down	1
BAA01g33530	yes|up	1	BAA03g59730	yes|down	1
BAA09g26270	yes|up	1	BAA01g36700	yes|down	1
BAA03g19520	yes|up	1	BAA02g00170	yes|down	1
BAA10g26150	yes|up	1	BAA07g29110	yes|down	1
BAA03g08530	yes|up	1	BAA03g46220	yes|down	1
BAA10g29240	yes|up	1	BAA07g03960	yes|down	1
BAA10g05970	yes|up	1	BAA03g56930	yes|down	1
BAA09g59890	yes|up	1	BAA03g50000	yes|down	1
BAA05g08210	yes|up	1	BAA03g43040	yes|down	1
BAA03g13110	yes|up	1	BAA09g18230	yes|down	1
BAA05g09310	yes|up	1	BAA01g01730	yes|down	1
BAA09g46860	yes|up	1	BAA03g07440	yes|down	1
BAA08g30940	yes|up	1	BAA07g15060	yes|down	1
BAA02g37290	yes|up	1	BAA08g09150	yes|down	1
BAA01g08530	yes|up	1	BAA08g28840	yes|down	1
BAA06g35470	yes|up	1	BAA05g25570	yes|down	1
BAA10g07340	yes|up	1	BAA07g30460	yes|down	1
BAA03g11770	yes|up	1	BAA06g16050	yes|down	1
BAA09g57030	yes|up	1	BAA02g20990	yes|down	1
BAA08g18790	yes|up	1	BAA09g08840	yes|down	1
BAA09g11150	yes|up	1	BAA10g01980	yes|down	1
BAA10g24180	yes|up	1	BAA05g18690	yes|down	1
BAA05g08580	yes|up	1	BAA01g39710	yes|down	1
BAA01g22190	yes|up	1	BAA07g35080	yes|down	1
BAA01g08030	yes|up	1	BAA03g11760	yes|down	1
BAA10g20400	yes|up	1	BAA03g04750	yes|down	1
BAA01g36090	yes|up	1	BAA01g15980	yes|down	1
BAA03g00430	yes|up	1	BAA07g41910	yes|down	1
BAA04g00270	yes|up	1	BAA04g19170	yes|down	1
BAA04g12120	yes|up	1	BAA01g14770	yes|down	1
BAA08g01360	yes|up	1	BAA09g54350	yes|down	1
BAA05g07950	yes|up	1	BAA10g25450	yes|down	1
BAA02g16710	yes|up	1	BAA10g13890	yes|down	1
BAA06g15510	yes|up	1	BAA08g16760	yes|down	1
BAA03g51810	yes|up	1	BAA03g63630	yes|down	1
BAA03g36570	yes|up	1	BAA04g14850	yes|down	1
BAA09g48370	yes|up	1	BAA03g49400	yes|down	1
BAA05g01080	yes|up	1	BAA01g08380	yes|down	1
BAA03g55240	yes|up	1	BAA08g26430	yes|down	1
BAA03g50060	yes|up	1	BAA06g41520	yes|down	1
BAA09g15200	yes|up	1	BAA09g29700	yes|down	1
BAA04g27290	yes|up	1	BAA10g21260	yes|down	1
BAA09g03140	yes|up	1	BAA08g20140	yes|down	1
BAA05g26980	yes|up	1	BAA09g27470	yes|down	1
BAA10g25570	yes|up	1	BAA06g12530	yes|down	1
BAA06g27880	yes|up	1	BAA03g41580	yes|down	1
BAA05g34100	yes|up	1	BAA09g02560	yes|down	1
BAA03g41660	yes|up	1	BAA03g36900	yes|down	1
BAA05g20230	yes|up	1	BAA09g24660	yes|down	1
BAA06g12810	yes|up	1	BAA09g01210	yes|down	1
BAA10g33910	yes|up	1	BAA10g28170	yes|down	1
BAA10g00370	yes|up	1	BAA03g32760	yes|down	1
BAA06g28200	yes|up	1	BAA04g32570	yes|down	1
BAA03g17360	yes|up	1	BAA07g17890	yes|down	1
BAA01g42780	yes|up	1	BAA04g20570	yes|down	1
BAA06g03070	yes|up	1	BAA09g65710	yes|down	1
BAA02g36500	yes|up	1	BAA01g47220	yes|down	1
BAA03g12260	yes|up	1	BAA04g18290	yes|down	1
BAA06g26300	yes|up	1	BAA03g57650	yes|down	1
BAA10g34290	yes|up	1	BAA08g21490	yes|down	1
BAA02g01550	yes|up	1	BAA03g29540	yes|down	1
BAA03g00870	yes|up	1	BAA03g28560	yes|down	1
BAA06g10670	yes|up	1	BAA04g03670	yes|down	1
BAA07g14050	yes|up	1	BAA10g33810	yes|down	1
BAA08g33410	yes|up	1	BAA07g33820	yes|down	1
BAA03g14590	yes|up	1	BAA10g19670	yes|down	1
BAA05g09500	yes|up	1	BAA09g40540	yes|down	1
BAA09g05580	yes|up	1	BAA03g27170	yes|down	1
BAA06g06570	yes|up	1	BAA07g43620	yes|down	1
BAA02g39050	yes|up	1	BAA06g33600	yes|down	1
BAA01g43590	yes|up	1	BAA02g36080	yes|down	1
BAA03g45870	yes|up	1	BAA06g00180	yes|down	1
BAA05g08800	yes|up	1	BAA07g03890	yes|down	1
BAA02g14520	yes|up	1	BAA05g03430	yes|down	1
BAA08g34530	yes|up	1	BAA03g40960	yes|down	1
BAA09g32160	yes|up	1	BAA03g42120	yes|down	1
BAA08g20290	yes|up	1	BAA09g39060	yes|down	1
BAA07g25730	yes|up	1	BAA03g48300	yes|down	1
BAA07g09060	yes|up	1	BAA08g15970	yes|down	1
BAA03g60050	yes|up	1	BAA07g26490	yes|down	1
BAA08g23220	yes|up	1	BAA01g39510	yes|down	1
BAA09g58280	yes|up	1	BAA03g17490	yes|down	1
BAA01g07110	yes|up	1	BAA08g24340	yes|down	1
BAA02g37490	yes|up	1	BAA09g64990	yes|down	1
BAA03g16620	yes|up	1	BAA10g00600	yes|down	1
BAA02g19440	yes|up	1	BAA04g06400	yes|down	1
BAA10g33680	yes|up	1	BAA10g07920	yes|down	1
BAA08g02350	yes|up	1	BAA01g39560	yes|down	1
BAA01g36730	yes|up	1	BAA05g07260	yes|down	1
BAA01g19050	yes|up	1	BAA03g31260	yes|down	1
BAA08g15020	yes|up	1	BAA03g40820	yes|down	1
BAA01g19450	yes|up	1	BAA08g00600	yes|down	1
BAA02g13770	yes|up	1	BAA06g03460	yes|down	1
BAA06g35440	yes|up	1	BAA10g13340	yes|down	1
BAA04g00100	yes|up	1	BAA10g08410	yes|down	1
BAA09g60990	yes|up	1	BAA10g00110	yes|down	1
BAA06g02100	yes|up	1	BAA01g42560	yes|down	1
BAA02g28240	yes|up	1	BAA08g36650	yes|down	1
BAA06g30490	yes|up	1	BAA03g37980	yes|down	1
BAA08g02370	yes|up	1	BAA08g13200	yes|down	1
BAA05g39200	yes|up	1	BAA04g01640	yes|down	1
BAA09g46650	yes|up	1	BAA07g21910	yes|down	1
BAA05g00490	yes|up	1	BAA03g41310	yes|down	1
BAA03g43950	yes|up	1	BAA09g09720	yes|down	1
BAA06g02870	yes|up	1	BAA10g12290	yes|down	1
BAA01g35820	yes|up	1	BAA01g19880	yes|down	1
BAA09g57730	yes|up	1	BAA03g52770	yes|down	1
BAA08g24710	yes|up	1	BAA04g28170	yes|down	1
BAA04g26780	yes|up	1	BAA08g08500	yes|down	1
BAA09g04180	yes|up	1	BAA09g07690	yes|down	1
BAA07g01010	yes|up	1	BAA03g01050	yes|down	1
BAA02g47610	yes|up	1	BAA01g40140	yes|down	1
BAA03g18590	yes|up	1	BAA05g01390	yes|down	1
BAA09g23950	yes|up	1	BAA03g41570	yes|down	1
BAA03g37140	yes|up	1	BAA04g11380	yes|down	1
BAA06g38440	yes|up	1	BAA06g29630	yes|down	1
BAS13g02910	yes|up	1	BAA02g20980	yes|down	1
BAA01g06610	yes|up	1	BAA01g14860	yes|down	1
BAA09g42820	yes|up	1	BAA08g11800	yes|down	1
BAA10g32150	yes|up	1	BAA06g46620	yes|down	1
BAA06g30170	yes|up	1	BAA03g35370	yes|down	1
BAA10g27620	yes|up	1	BAA05g33320	yes|down	1
BAA02g24500	yes|up	1	BAA10g02440	yes|down	1
BAA01g19440	yes|up	1	BAA05g41800	yes|down	1
BAA04g10700	yes|up	1	BAA08g18890	yes|down	1
BAA08g02500	yes|up	1	BAA10g31360	yes|down	1
BAA03g39870	yes|up	1	BAA07g28990	yes|down	1
BAA07g05020	yes|up	1	BAA07g40300	yes|down	1
BAA06g17940	yes|up	1	BAA01g40540	yes|down	1
BAA01g09230	yes|up	1	BAA06g39240	yes|down	1
BAA10g24450	yes|up	1	BAA01g00810	yes|down	1
BAA06g25370	yes|up	1	BAA09g44680	yes|down	1
BAA10g21740	yes|up	1	BAA02g25460	yes|down	1
BAA09g41140	yes|up	1	BAA03g16970	yes|down	1
BAA08g29380	yes|up	1	BAA03g06330	yes|down	1
BAA05g04800	yes|up	1	BAA02g17830	yes|down	1
BAA05g38550	yes|up	1	BAA03g45750	yes|down	1
BAA09g62560	yes|up	1	BAA07g30440	yes|down	1
BAA02g22970	yes|up	1	BAA08g05380	yes|down	1
BAA10g18990	yes|up	1	BAA08g31330	yes|down	1
BAA08g09380	yes|up	1	BAA03g01010	yes|down	1
BAA07g31090	yes|up	1	BAA09g06900	yes|down	1
BAA02g28500	yes|up	1	BAA09g15990	yes|down	1
BAA07g15020	yes|up	1	BAA08g27910	yes|down	1
BAA06g14300	yes|up	1	BAA05g32550	yes|down	1
BAA03g23610	yes|up	1	BAA06g26700	yes|down	1
BAA09g46660	yes|up	1	BAA06g24440	yes|down	1
BAA03g47330	yes|up	1	BAA06g39920	yes|down	1
BAA05g07040	yes|up	1	BAA02g05570	yes|down	1
BAA09g59360	yes|up	1	BAA03g42190	yes|down	1
BAA05g13120	yes|up	1	BAA10g28880	yes|down	1
BAA08g03450	yes|up	1	BAA08g23360	yes|down	1
BAA08g35290	yes|up	1	BAA03g23480	yes|down	1
BAA02g14870	yes|up	1	BAA07g17980	yes|down	1
BAA06g26850	yes|up	1	BAA03g04800	yes|down	1
BAA03g01920	yes|up	1	BAA03g52750	yes|down	1
BAA01g13410	yes|up	1	BAA05g14430	yes|down	1
BAA06g16030	yes|up	1	BAA01g10040	yes|down	1
BAA09g52700	yes|up	1	BAA09g23940	yes|down	1
BAA07g03900	yes|up	1	BAA09g62030	yes|down	1
BAA02g15610	yes|up	1	BAA08g22660	yes|down	1
BAA03g15980	yes|up	1	BAA01g38140	yes|down	1
BAA10g02190	yes|up	1	BAA10g22490	yes|down	1
BAA05g34840	yes|up	1	BAA06g44310	yes|down	1
BAA05g39050	yes|up	1	BAA05g37320	yes|down	1
BAA01g06860	yes|up	1	BAA07g24170	yes|down	1
BAA02g39520	yes|up	1	BAA08g33780	yes|down	1
BAA05g24430	yes|up	1	BAA06g16290	yes|down	1
BAA07g19820	yes|up	1	BAA06g28450	yes|down	1
BAA02g29040	yes|up	1	BAA09g10940	yes|down	1
BAA06g43000	yes|up	1	BAA03g00850	yes|down	1
BAA01g28850	yes|up	1	BAA03g51830	yes|down	1
BAA07g42570	yes|up	1	BAA07g35380	yes|down	1
BAA01g02360	yes|up	1	BAA05g36670	yes|down	1
BAA02g41240	yes|up	1	BAA05g21430	yes|down	1
BAA07g32170	yes|up	1	BAA02g04650	yes|down	1
BAA05g24380	yes|up	1	BAA08g00370	yes|down	1
BAA09g59590	yes|up	1	BAA06g22090	yes|down	1
BAA01g13750	yes|up	1	BAA03g39120	yes|down	1
BAA03g20060	yes|up	1	BAA03g23600	yes|down	1
BAA03g08860	yes|up	1	BAA07g03090	yes|down	1
BAA02g04620	yes|up	1	BAA03g46210	yes|down	1
BAA09g68410	yes|up	1	BAA02g12160	yes|down	1
BAA03g26730	yes|up	1	BAA03g47540	yes|down	1
BAA06g27450	yes|up	1	BAA06g09340	yes|down	1
BAA09g39800	yes|up	1	BAA02g26780	yes|down	1
BAA01g41270	yes|up	1	BAA03g32160	yes|down	1
BAA06g40540	yes|up	1	BAA01g47290	yes|down	1
BAA01g15800	yes|up	1	BAA05g02250	yes|down	1
BAA10g01420	yes|up	1	BAA09g38090	yes|down	1
BAA06g21340	yes|up	1	BAA06g00510	yes|down	1
BAA09g33990	yes|up	1	BAA03g12390	yes|down	1
BAA03g66050	yes|up	1	BAA06g27060	yes|down	1
BAA08g24290	yes|up	1	BAA04g10770	yes|down	1
BAA06g39520	yes|up	1	BAA07g13180	yes|down	1
BAA09g58410	yes|up	1	BAA01g46070	yes|down	1
BAA10g18530	yes|up	1	BAA09g17200	yes|down	1
BAA02g19940	yes|up	1	BAA10g26920	yes|down	1
BAA09g29670	yes|up	1	BAA09g43050	yes|down	1
BAA06g16560	yes|up	1	BAA03g66570	yes|down	1
BAA09g55730	yes|up	1	BAA10g20830	yes|down	1
BAA03g52930	yes|up	1	BAA10g29060	yes|down	1
BAA10g30300	yes|up	1	BAA05g40930	yes|down	1
BAA06g21490	yes|up	1	BAA03g04780	yes|down	1
BAA01g36720	yes|up	1	BAA05g14520	yes|down	1
BAA02g41950	yes|up	1	BAA09g19720	yes|down	1
BAA03g54470	yes|up	1	BAA05g36020	yes|down	1
BAA06g43030	yes|up	1	BAA02g32760	yes|down	1
BAA02g41550	yes|up	1	BAA03g62740	yes|down	1
BAA06g01340	yes|up	1	BAA07g35640	yes|down	1
BAA03g43960	yes|up	1	BAA06g02440	yes|down	1
BAA03g38670	yes|up	1	BAA03g12880	yes|down	1
BAA06g44100	yes|up	1	BAA09g63370	yes|down	1
BAA06g37420	yes|up	1	BAA01g37650	yes|down	1
BAA02g27510	yes|up	1	BAA03g31940	yes|down	1
BAA05g34870	yes|up	1	BAA07g09290	yes|down	1
BAA05g19290	yes|up	1	BAA06g17830	yes|down	1
BAA07g31240	yes|up	1	BAA04g28380	yes|down	1
BAA02g14500	yes|up	1	BAA02g13560	yes|down	1
BAA04g03910	yes|up	1	BAA01g01390	yes|down	1
BAA09g36480	yes|up	1	BAA08g13180	yes|down	1
BAA09g59870	yes|up	1	BAA03g26190	yes|down	1
BAA03g55710	yes|up	1	BAA02g18380	yes|down	1
BAA01g06410	yes|up	1	BAA01g17850	yes|down	1
BAA09g07120	yes|up	1	BAA01g02410	yes|down	1
BAA09g12170	yes|up	1	BAA01g10020	yes|down	1
BAA09g03150	yes|up	1	BAA05g43630	yes|down	1
BAA04g30190	yes|up	1	BAA06g33380	yes|down	1
BAA07g33760	yes|up	1	BAA06g14550	yes|down	1
BAA06g07200	yes|up	1	BAA10g25710	yes|down	1
BAA03g02190	yes|up	1	BAA07g29000	yes|down	1
BAA06g36710	yes|up	1	BAA01g15740	yes|down	1
BAA05g08660	yes|up	1	BAA07g27410	yes|down	1
BAA10g23410	yes|up	1	BAA05g23720	yes|down	1
BAA03g64970	yes|up	1	BAA10g28150	yes|down	1
BAA06g41560	yes|up	1	BAA05g08840	yes|down	1
BAA04g32930	yes|up	1	BAA02g08590	yes|down	1
BAA01g01500	yes|up	1	BAA01g08500	yes|down	1
BAA03g58940	yes|up	1	BAA09g06920	yes|down	1
BAA07g24950	yes|up	1	BAA04g28130	yes|down	1
BAA02g16110	yes|up	1	BAA02g18410	yes|down	1
BAA08g14080	yes|up	1	BAA09g57490	yes|down	1
BAA05g15350	yes|up	1	BAA01g03850	yes|down	1
BAA09g06910	yes|up	1	BAA05g03570	yes|down	1
BAA08g33610	yes|up	1	BAA07g11650	yes|down	1
BAA07g09820	yes|up	1	BAA03g41810	yes|down	1
BAA09g09190	yes|up	1	BAA01g09490	yes|down	1
BAA09g49060	yes|up	1	BAA05g40600	yes|down	1
BAA05g41120	yes|up	1	BAA10g26910	yes|down	1
BAA04g19790	yes|up	1	BAA09g10920	yes|down	1
BAA03g57590	yes|up	1	BAA04g16330	yes|down	1
BAA10g34710	yes|up	1	BAA10g33250	yes|down	1
BAA01g31570	yes|up	1	BAA03g45650	yes|down	1
BAA05g04610	yes|up	1	BAA10g16280	yes|down	1
BAA06g26580	yes|up	1	BAA03g02100	yes|down	1
BAA03g61070	yes|up	1	BAA08g00360	yes|down	1
BAA03g30730	yes|up	1	BAA01g19220	yes|down	1
BAA04g23040	yes|up	1	BAA09g07260	yes|down	1
BAA03g47890	yes|up	1	BAA09g62960	yes|down	1
BAA09g50690	yes|up	1	BAA07g43290	yes|down	1
BAA03g55730	yes|up	1	BAA07g16280	yes|down	1
BAA01g38050	yes|up	1	BAA04g11170	yes|down	1
BAA01g25890	yes|up	1	BAA08g28110	yes|down	1
BAA09g00880	yes|up	1	BAA07g40880	yes|down	1
BAA06g14240	yes|up	1	BAA10g12130	yes|down	1
BAA03g19960	yes|up	1	BAA04g17020	yes|down	1
BAA09g01230	yes|up	1	BAA08g27530	yes|down	1
BAA09g54960	yes|up	1	BAA01g31510	yes|down	1
BAA04g21770	yes|up	1	BAA09g20820	yes|down	1
BAA08g27700	yes|up	1	BAA03g16800	yes|down	1
BAA02g01200	yes|up	1	BAA09g39880	yes|down	1
BAA05g30530	yes|up	1	BAA04g20080	yes|down	1
BAA08g26630	yes|up	1	BAA01g39570	yes|down	1
BAA07g36080	yes|up	1	BAA09g67420	yes|down	1
BAA05g13090	yes|up	1	BAA02g36880	yes|down	1
BAA03g20040	yes|up	1	BAA05g22630	yes|down	1
BAA06g43550	yes|up	1	BAA06g04470	yes|down	1
BAA05g07050	yes|up	1	BAA07g42420	yes|down	1
BAA10g18510	yes|up	1	BAA06g33190	yes|down	1
BAA10g12480	yes|up	1	BAA01g30950	yes|down	1
BAA03g58000	yes|up	1	BAA03g05310	yes|down	1
BAA08g10930	yes|up	1	BAA05g01030	yes|down	1
BAA03g01580	yes|up	1	BAA10g11840	yes|down	1
BAA06g17450	yes|up	1	BAA06g12020	yes|down	1
BAA07g03400	yes|up	1	BAA02g26660	yes|down	1
BAA07g22310	yes|up	1	BAA03g15440	yes|down	1
BAA10g02090	yes|up	1	BAA08g36640	yes|down	1
BAA03g63410	yes|up	1	BAA10g10080	yes|down	1
BAA02g09880	yes|up	1	BAA09g51530	yes|down	1
BAA09g69110	yes|up	1	BAA09g53620	yes|down	1
BAA08g23580	yes|up	1	BAA06g33920	yes|down	1
BAA02g46250	yes|up	1	BAA09g33050	yes|down	1
BAA10g20010	yes|up	1	BAA01g14200	yes|down	1
BAA08g04610	yes|up	1	BAA10g03470	yes|down	1
BAA03g01530	yes|up	1	BAA07g23570	yes|down	1
BAA05g08200	yes|up	1	BAA04g16620	yes|down	1
BAA01g46250	yes|up	1	BAA03g17990	yes|down	1
BAA02g12460	yes|up	1	BAA03g48920	yes|down	1
BAA03g34370	yes|up	1	BAA06g00770	yes|down	1
BAA07g39720	yes|up	1	BAA01g25740	yes|down	1
BAA10g22920	yes|up	1	BAA06g45250	yes|down	1
BAA09g69030	yes|up	1	BAA07g37550	yes|down	1
BAA01g22830	yes|up	1	BAA03g19970	yes|down	1
BAA07g40540	yes|up	1	BAA04g31420	yes|down	1
BAA08g21580	yes|up	1	BAA02g38060	yes|down	1
BAA10g00380	yes|up	1	BAA06g17820	yes|down	1
BAA02g41440	yes|up	1	BAA03g33430	yes|down	1
BAA04g06600	yes|up	1	BAA03g50150	yes|down	1
BAA10g03770	yes|up	1	BAA03g51820	yes|down	1
BAA08g29610	yes|up	1	BAA03g43050	yes|down	1
BAA03g42170	yes|up	1	BAA01g03390	yes|down	1
BAA04g30760	yes|up	1	BAA09g62280	yes|down	1
BAA09g08150	yes|up	1	BAA08g23350	yes|down	1
BAA02g41260	yes|up	1	BAA08g13650	yes|down	1
BAA10g32980	yes|up	1	BAA09g57720	yes|down	1
BAA03g53390	yes|up	1	BAA09g14610	yes|down	1
BAA03g07240	yes|up	1	BAA03g04740	yes|down	1
BAA03g44670	yes|up	1	BAA09g18910	yes|down	1
BAA03g29620	yes|up	1	BAA04g24120	yes|down	1
BAA07g29180	yes|up	1	BAA03g26260	yes|down	1
BAA02g02660	yes|up	1	BAA05g08070	yes|down	1
BAA02g30870	yes|up	1	BAA05g03600	yes|down	1
BAA07g41580	yes|up	1	BAA01g03610	yes|down	1
BAA04g30710	yes|up	1	BAA04g01300	yes|down	1
BAA01g01810	yes|up	1	BAA10g06650	yes|down	1
BAA03g13480	yes|up	1	BAA03g21170	yes|down	1
BAA03g50280	yes|up	1	BAA03g31680	yes|down	1
BAA03g06480	yes|up	1	BAA01g03600	yes|down	1
BAA03g35360	yes|up	1	BAA03g55940	yes|down	1
BAA09g14430	yes|up	1	BAA01g30610	yes|down	1
BAA05g14370	yes|up	1	BAA09g25740	yes|down	1
BAA01g07970	yes|up	1	BAA01g03630	yes|down	1
BAA09g46850	yes|up	1	BAA08g33150	yes|down	1
BAA06g32990	yes|up	1	BAA01g47010	yes|down	1
BAA05g37710	yes|up	1	BAA07g24180	yes|down	1
BAA06g25980	yes|up	1	BAA04g08630	yes|down	1
BAA01g35890	yes|up	1	BAA09g10930	yes|down	1
BAA09g03630	yes|up	1	BAA05g41820	yes|down	1
BAA05g01330	yes|up	1	BAA03g60890	yes|down	1
BAA05g33580	yes|up	1	BAA01g06600	yes|down	1
BAA05g29600	yes|up	1	BAA01g04470	yes|down	1
BAA09g19870	yes|up	1	BAA03g61910	yes|down	1
BAA09g55940	yes|up	1	BAA09g20860	yes|down	1
BAA02g08560	yes|up	1	BAA09g65740	yes|down	1
BAA02g21580	yes|up	1	BAA03g36440	yes|down	1
BAA10g31190	yes|up	1	BAA09g48970	yes|down	1
BAA01g46260	yes|up	1	BAA04g16300	yes|down	1
BAA01g25080	yes|up	1	BAA01g23720	yes|down	1
BAA07g13530	yes|up	1	BAA09g44290	yes|down	1
BAA07g19810	yes|up	1	BAA06g08540	yes|down	1
BAA02g16690	yes|up	1	BAA09g51130	yes|down	1
BAA09g64410	yes|up	1	BAA10g09380	yes|down	1
BAA05g02220	yes|up	1	BAA02g41220	yes|down	1
BAA06g13890	yes|up	1	BAA05g40630	yes|down	1
BAA08g31150	yes|up	1	BAA10g01320	yes|down	1
BAA09g58620	yes|up	1	BAA06g00160	yes|down	1
BAA09g32860	yes|up	1	BAA03g20330	yes|down	1
BAA01g34810	yes|up	1	BAA02g43970	yes|down	1
BAA03g14440	yes|up	1	BAA05g33310	yes|down	1
BAA05g38880	yes|up	1	BAA08g34510	yes|down	1
BAA04g16320	yes|up	1	BAA03g27060	yes|down	1
BAA07g26920	yes|up	1	BAA03g12190	yes|down	1
BAA05g16680	yes|up	1	BAA03g55510	yes|down	1
BAS13g01120	yes|up	1	BAA03g53560	yes|down	1
BAA05g29080	yes|up	1	BAA03g00490	yes|down	1
BAA05g05760	yes|up	1	BAA07g41900	yes|down	1
BAA05g32440	yes|up	1	BAA05g34310	yes|down	1
BAA04g21780	yes|up	1	BAA02g10360	yes|down	1
BAA01g36500	yes|up	1	BAA09g01050	yes|down	1
BAA07g10610	yes|up	1	BAA01g12330	yes|down	1
BAA09g48210	yes|up	1	BAA07g13540	yes|down	1
BAA03g13120	yes|up	1	BAA10g04480	yes|down	1
BAA04g25780	yes|up	1	BAA03g11890	yes|down	1
BAA08g01150	yes|up	1	BAA02g05970	yes|down	1
BAA07g32810	yes|up	1	BAA02g32780	yes|down	1
BAA09g37630	yes|up	1	BAA01g45040	yes|down	1
BAA06g41090	yes|up	1	BAA02g08110	yes|down	1
BAA09g56040	yes|up	1	BAA04g32750	yes|down	1
BAA02g00310	yes|up	1	BAA08g08060	yes|down	1
BAA06g39350	yes|up	1	BAA10g24620	yes|down	1
BAA06g39560	yes|up	1	BAA09g62580	yes|down	1
BAA05g13130	yes|up	1	BAA03g23020	yes|down	1
BAA03g57820	yes|up	1	BAA05g26200	yes|down	1
BAA01g43890	yes|up	1	BAA09g10290	yes|down	1
BAA06g02830	yes|up	1	BAA02g24690	yes|down	1
BAA09g44210	yes|up	1	BAA04g13670	yes|down	1
BAA03g06860	yes|up	1	BAA01g30600	yes|down	1
BAA07g18410	yes|up	1	BAA04g21760	yes|down	1
BAA07g19230	yes|up	1	BAA09g49090	yes|down	1
BAA06g33990	yes|up	1	BAA03g64190	yes|down	1
BAA05g30560	yes|up	1	BAA09g55960	yes|down	1
BAA02g04450	yes|up	1	BAA07g17880	yes|down	1
BAA01g05600	yes|up	1	BAA04g27060	yes|down	1
BAA06g07510	yes|up	1	BAA04g00740	yes|down	1
BAA09g19650	yes|up	1	BAA01g26980	yes|down	1
BAA03g24590	yes|up	1	BAA05g04490	yes|down	1
BAA01g46370	yes|up	1	BAA06g10840	yes|down	1
BAA05g30890	yes|up	1	BAA09g08280	yes|down	1
BAA01g44780	yes|up	1	BAA08g28140	yes|down	1
BAA10g28510	yes|up	1	BAA07g38890	yes|down	1
BAA10g19650	yes|up	1	BAA03g28260	yes|down	1
BAA07g40910	yes|up	1	BAA01g20020	yes|down	1
BAA03g51650	yes|up	1	BAA07g00990	yes|down	1
BAA09g46790	yes|up	1	BAA08g23100	yes|down	1
BAA08g14330	yes|up	1	BAA02g17120	yes|down	1
BAA03g56670	yes|up	1	BAA01g34840	yes|down	1
BAA03g20850	yes|up	1	BAA03g54990	yes|down	1
BAA02g13550	yes|up	1	BAA10g24380	yes|down	1
BAA02g22750	yes|up	1	BAA07g41230	yes|down	1
BAA07g14420	yes|up	1	BAA02g43600	yes|down	1
BAA07g31500	yes|up	1	BAA09g57280	yes|down	1
BAA05g00670	yes|up	1	BAA10g26970	yes|down	1
BAA02g07840	yes|up	1	BAA08g21370	yes|down	1
BAA01g34660	yes|up	1	BAA06g00860	yes|down	1
BAA09g16050	yes|up	1	BAA05g35670	yes|down	1
BAA03g58200	yes|up	1	BAA03g53490	yes|down	1
BAA03g46590	yes|up	1	BAA07g07460	yes|down	1
BAA02g15910	yes|up	1	BAA03g51160	yes|down	1
BAA09g12700	yes|up	1	BAA07g14840	yes|down	1
BAA09g57130	yes|up	1	BAA04g22500	yes|down	1
BAA03g00980	yes|up	1	BAA03g24910	yes|down	1
BAA07g38410	yes|up	1	BAA09g25750	yes|down	1
BAA08g16000	yes|up	1	BAA02g05920	yes|down	1
BAA01g33030	yes|up	1	BAA08g35490	yes|down	1
BAA07g26320	yes|up	1	BAA06g16060	yes|down	1
BAA10g12540	yes|up	1	BAA04g29570	yes|down	1
BAA02g09210	yes|up	1	BAA03g25740	yes|down	1
BAA08g01170	yes|up	1	BAA10g24610	yes|down	1
BAA09g45830	yes|up	1	BAS13g02270	yes|down	1
BAA05g33240	yes|up	1	BAA10g12110	yes|down	1
BAA08g05210	yes|up	1	BAA03g24970	yes|down	1
BAA04g10530	yes|up	1	BAA09g35390	yes|down	1
BAA04g17150	yes|up	1	BAA08g20130	yes|down	1
BAA05g08430	yes|up	1	BAA07g34720	yes|down	1
BAA09g04810	yes|up	1	BAA03g40680	yes|down	1
BAA09g53250	yes|up	1	BAA03g27260	yes|down	1
BAA09g67630	yes|up	1	BAA08g25230	yes|down	1
BAA08g13190	yes|up	1	BAA08g04090	yes|down	1
BAA10g13160	yes|up	1	BAA04g22540	yes|down	1
BAA03g46870	yes|up	1	BAA03g57450	yes|down	1
BAA05g16870	yes|up	1	BAA01g46230	yes|down	1
BAA04g05730	yes|up	1	BAA06g34290	yes|down	1
BAA09g23750	yes|up	1	BAA06g36330	yes|down	1
BAA09g12160	yes|up	1	BAA03g45100	yes|down	1
BAA09g06040	yes|up	1	BAA06g10830	yes|down	1
BAA01g15760	yes|up	1	BAA01g36200	yes|down	1
BAA08g05520	yes|up	1	BAA09g37700	yes|down	1
BAA07g38560	yes|up	1	BAA07g34710	yes|down	1
BAA03g39310	yes|up	1	BAA04g05750	yes|down	1
BAA03g45800	yes|up	1	BAA05g38250	yes|down	1
BAA10g12730	yes|up	1	BAA08g02210	yes|down	1
BAA01g05130	yes|up	1	BAA06g17250	yes|down	1
BAA07g35870	yes|up	1	BAA09g50320	yes|down	1
BAA06g40160	yes|up	1	BAA03g32400	yes|down	1
BAA10g00650	yes|up	1	BAA03g04440	yes|down	1
BAA09g61410	yes|up	1	BAA07g08720	yes|down	1
BAA03g09510	yes|up	1	BAA05g01180	yes|down	1
BAA08g13220	yes|up	1	BAA05g01750	yes|down	1
BAA02g37790	yes|up	1	BAA01g10190	yes|down	1
BAA05g39260	yes|up	1	BAA01g07020	yes|down	1
BAA03g23850	yes|up	1	BAA06g45560	yes|down	1
BAA05g04600	yes|up	1	BAA04g30900	yes|down	1
BAA08g24900	yes|up	1	BAA05g37140	yes|down	1
BAA01g09380	yes|up	1	BAA07g02380	yes|down	1
BAA06g35520	yes|up	1	BAA05g06660	yes|down	1
BAA08g29990	yes|up	1	BAA05g41430	yes|down	1
BAA05g18390	yes|up	1	BAA01g05500	yes|down	1
BAA02g05200	yes|up	1	BAA07g15140	yes|down	1
BAA07g00200	yes|up	1	BAA10g22210	yes|down	1
BAA05g28520	yes|up	1	BAA10g02570	yes|down	1
BAA08g29360	yes|up	1	BAA08g18940	yes|down	1
BAA02g46050	yes|up	1	BAA01g18820	yes|down	1
BAA01g16120	yes|up	1	BAA10g28870	yes|down	1
BAA05g40140	yes|up	1	BAA02g20760	yes|down	1
BAA09g14960	yes|up	1	BAA04g01410	yes|down	1
BAA09g49050	yes|up	1	BAA06g05490	yes|down	1
BAA03g41440	yes|up	1	BAA01g02290	yes|down	1
BAA08g24130	yes|up	1	BAA04g21050	yes|down	1
BAA04g19640	yes|up	1	BAA06g10820	yes|down	1
BAA08g03000	yes|up	1	BAA03g33940	yes|down	1
BAA09g59090	yes|up	1	BAA10g22140	yes|down	1
BAA04g23450	yes|up	1	BAA06g44340	yes|down	1
BAA04g30260	yes|up	1	BAA03g61980	yes|down	1
BAA06g16940	yes|up	1	BAA03g32180	yes|down	1
BAA03g05360	yes|up	1	BAA07g15510	yes|down	1
BAA07g41250	yes|up	1	BAA01g26320	yes|down	1
BAA03g19590	yes|up	1	BAA03g02600	yes|down	1
BAA08g22040	yes|up	1	BAA09g42340	yes|down	1
BAA07g43470	yes|up	1	BAA06g39140	yes|down	1
BAA03g19750	yes|up	1	BAA05g40910	yes|down	1
BAA03g08070	yes|up	1	BAA06g12310	yes|down	1
BAA04g32760	yes|up	1	BAA09g36270	yes|down	1
BAA10g28600	yes|up	1	BAA09g63050	yes|down	1
BAA03g22680	yes|up	1	BAA09g40810	yes|down	1
BAA09g09430	yes|up	1	BAA10g12520	yes|down	1
BAA09g16270	yes|up	1	BAA01g11560	yes|down	1
BAA07g19830	yes|up	1	BAA04g08820	yes|down	1
BAA09g36460	yes|up	1	BAA07g19300	yes|down	1
BAA08g15450	yes|up	1	BAA09g09310	yes|down	1
BAA01g32880	yes|up	1	BAA07g26640	yes|down	1
BAA01g22360	yes|up	1	BAA03g52700	yes|down	1
BAA06g11690	yes|up	1	BAA05g09830	yes|down	1
BAA09g25800	yes|up	1	BAA09g26430	yes|down	1
BAA09g46670	yes|up	1	BAA06g17760	yes|down	1
BAA05g21800	yes|up	1	BAA07g14830	yes|down	1
BAA03g42600	yes|up	1	BAA09g19090	yes|down	1
BAA06g35420	yes|up	1	BAA08g21480	yes|down	1
BAA07g11910	yes|up	1	BAA03g25940	yes|down	1
BAA10g25700	yes|up	1	BAA08g26210	yes|down	1
BAA08g02340	yes|up	1	BAA02g38000	yes|down	1
BAA04g27590	yes|up	1	BAA09g00330	yes|down	1
BAA08g19930	yes|up	1	BAA05g41790	yes|down	1
BAA09g36100	yes|up	1	BAA09g59800	yes|down	1
BAA07g43460	yes|up	1	BAA05g27690	yes|down	1
BAA03g24320	yes|up	1	BAA07g35050	yes|down	1
BAA03g55530	yes|up	1	BAA07g35630	yes|down	1
BAA09g36370	yes|up	1	BAA02g32680	yes|down	1
BAA06g43700	yes|up	1	BAA01g38680	yes|down	1
BAA07g30730	yes|up	1	BAA10g06440	yes|down	1
BAA06g02010	yes|up	1	BAA10g18020	yes|down	1
BAA06g44680	yes|up	1	BAA02g42860	yes|down	1
BAA08g26400	yes|up	1	BAA06g38670	yes|down	1
BAA09g17270	yes|up	1	BAA09g65230	yes|down	1
BAA03g17120	yes|up	1	BAA08g26220	yes|down	1
BAA01g33570	yes|up	1	BAA05g27360	yes|down	1
BAA06g03490	yes|up	1	BAA05g32680	yes|down	1
BAA09g17390	yes|up	1	BAA06g36370	yes|down	1
BAA08g36110	yes|up	1	BAA02g37530	yes|down	1
BAA07g16710	yes|up	1	BAA01g09740	yes|down	1
BAA02g30800	yes|up	1	BAA04g30060	yes|down	1
BAA09g56580	yes|up	1	BAA09g42290	yes|down	1
BAA01g15690	yes|up	1	BAA04g23260	yes|down	1
BAS32g00070	yes|up	1	BAA02g14150	yes|down	1
BAA08g10320	yes|up	1	BAA04g21540	yes|down	1
BAA06g04850	yes|up	1	BAA10g20880	yes|down	1
BAA07g15540	yes|up	1	BAA10g03510	yes|down	1
BAA10g30820	yes|up	1	BAA10g31710	yes|down	1
BAA03g56370	yes|up	1	BAA01g38130	yes|down	1
BAA02g11630	yes|up	1	BAA02g13120	yes|down	1
BAA03g64810	yes|up	1	BAA01g38820	yes|down	1
BAA07g06500	yes|up	1	BAA09g28010	yes|down	1
BAA05g39560	yes|up	1	BAA09g52820	yes|down	1
BAA09g68990	yes|up	1	BAA04g28970	yes|down	1
BAA05g36030	yes|up	1	BAA04g14230	yes|down	1
BAA06g36690	yes|up	1	BAA07g30400	yes|down	1
BAA03g26780	yes|up	1	BAA05g37550	yes|down	1
BAA07g01160	yes|up	1	BAA02g47560	yes|down	1
BAA09g23960	yes|up	1	BAA04g11520	yes|down	1
BAA10g06280	yes|up	1	BAA05g07190	yes|down	1
BAA07g25750	yes|up	1	BAA02g45230	yes|down	1
BAA10g12750	yes|up	1	BAA03g18310	yes|down	1
BAA09g46310	yes|up	1	BAA01g17010	yes|down	1
BAA10g19580	yes|up	1	BAA07g29630	yes|down	1
BAA07g41550	yes|up	1	BAA01g29160	yes|down	1
BAA03g48950	yes|up	1	BAA08g19540	yes|down	1
BAA06g32330	yes|up	1	BAA03g14090	yes|down	1
BAA10g32450	yes|up	1	BAA02g05520	yes|down	1
BAA06g22790	yes|up	1	BAA02g30340	yes|down	1
BAA10g29210	yes|up	1	BAA04g18670	yes|down	1
BAA05g09190	yes|up	1	BAA01g36020	yes|down	1
BAA03g46750	yes|up	1	BAA07g27140	yes|down	1
BAA08g24720	yes|up	1	BAA08g22990	yes|down	1
BAA09g06600	yes|up	1	BAA03g30150	yes|down	1
BAA05g30950	yes|up	1	BAA09g55030	yes|down	1
BAA05g15690	yes|up	1	BAA06g17260	yes|down	1
BAA05g17210	yes|up	1	BAA01g05340	yes|down	1
BAA10g10280	yes|up	1	BAA06g13780	yes|down	1
BAA07g20650	yes|up	1	BAA07g40570	yes|down	1
BAA03g46770	yes|up	1	BAA08g13270	yes|down	1
BAA09g25460	yes|up	1	BAA09g01530	yes|down	1
BAA10g06780	yes|up	1	BAA01g45800	yes|down	1
BAA08g16200	yes|up	1	BAA04g22020	yes|down	1
BAA03g01600	yes|up	1	BAA08g24110	yes|down	1
BAA08g18170	yes|up	1	BAA07g27250	yes|down	1
BAA02g34840	yes|up	1	BAA10g14020	yes|down	1
BAA01g41380	yes|up	1	BAA10g23310	yes|down	1
BAA10g14030	yes|up	1	BAA01g25660	yes|down	1
BAA10g13020	yes|up	1	BAA03g58530	yes|down	1
BAA10g30880	yes|up	1	BAA01g20480	yes|down	1
BAA02g10630	yes|up	1	BAA09g08910	yes|down	1
BAA02g18660	yes|up	1	BAA03g52810	yes|down	1
BAA08g18800	yes|up	1	BAA03g46940	yes|down	1
BAA06g43240	yes|up	1	BAA06g24870	yes|down	1
BAA07g35800	yes|up	1	BAA09g45400	yes|down	1
BAA09g13860	yes|up	1	BAA09g34970	yes|down	1
BAA09g21750	yes|up	1	BAA02g21040	yes|down	1
BAA02g25230	yes|up	1	BAA03g23460	yes|down	1
BAA02g45060	yes|up	1	BAA06g37970	yes|down	1
BAA01g17350	yes|up	1	BAA03g12310	yes|down	1
BAA03g56230	yes|up	1	BAA03g20080	yes|down	1
BAA03g35420	yes|up	1	BAA09g24010	yes|down	1
BAA01g36790	yes|up	1	BAA03g40030	yes|down	1
BAA08g20650	yes|up	1	BAA02g38620	yes|down	1
BAA07g11330	yes|up	1	BAA06g12550	yes|down	1
BAA01g34520	yes|up	1	BAA02g01240	yes|down	1
BAA08g15730	yes|up	1	BAA08g29670	yes|down	1
BAA02g34600	yes|up	1	BAA01g13020	yes|down	1
BAA09g67480	yes|up	1	BAA07g03840	yes|down	1
BAA06g41550	yes|up	1	BAA10g29180	yes|down	1
BAA09g16700	yes|up	1	BAA07g36360	yes|down	1
BAA03g15410	yes|up	1	BAA10g16690	yes|down	1
BAA03g45860	yes|up	1	BAA05g02850	yes|down	1
BAA02g04610	yes|up	1	BAA01g00460	yes|down	1
BAA06g28900	yes|up	1	BAA06g29380	yes|down	1
BAA05g09970	yes|up	1	BAA01g15040	yes|down	1
BAA08g33670	yes|up	1	BAS13g02500	yes|down	1
BAA08g16750	yes|up	1	BAA06g28370	yes|down	1
BAA06g06380	yes|up	1	BAA01g16020	yes|down	1
BAA01g38040	yes|up	1	BAA09g28390	yes|down	1
BAA09g69270	yes|up	1	BAA07g22300	yes|down	1
BAA08g07410	yes|up	1	BAA09g57800	yes|down	1
BAA06g31590	yes|up	1	BAA01g07810	yes|down	1
BAA06g27250	yes|up	1	BAA03g66900	yes|down	1
BAA04g29210	yes|up	1	BAA03g25450	yes|down	1
BAA07g31800	yes|up	1	BAA10g31770	yes|down	1
BAA05g17390	yes|up	1	BAA09g38740	yes|down	1
BAA10g04350	yes|up	1	BAA07g40480	yes|down	1
BAA03g53650	yes|up	1	BAA08g21670	yes|down	1
BAA02g33460	yes|up	1	BAA02g35550	yes|down	1
BAA01g14730	yes|up	1	BAA09g43810	yes|down	1
BAA09g25610	yes|up	1	BAA01g01020	yes|down	1
BAA07g22170	yes|up	1	BAA06g00720	yes|down	1
BAA03g43860	yes|up	1	BAA07g42540	yes|down	1
BAA03g18980	yes|up	1	BAA09g40270	yes|down	1
BAA04g27890	yes|up	1	BAA06g00950	yes|down	1
BAA09g68640	yes|up	1	BAA07g20960	yes|down	1
BAA09g49900	yes|up	1	BAA05g39020	yes|down	1
BAA03g43490	yes|up	1	BAA03g37360	yes|down	1
BAA05g29900	yes|up	1	BAA09g49260	yes|down	1
BAA03g55320	yes|up	1	BAA03g56510	yes|down	1
BAA07g21600	yes|up	1	BAA09g68580	yes|down	1
BAA05g27370	yes|up	1	BAA03g15770	yes|down	1
BAA01g01830	yes|up	1	BAA01g00770	yes|down	1
BAA06g20850	yes|up	1	BAA05g38010	yes|down	1
BAA08g32820	yes|up	1	BAA03g03100	yes|down	1
BAA09g08400	yes|up	1	BAA01g23610	yes|down	1
BAA10g21590	yes|up	1	BAA03g01370	yes|down	1
BAA05g39240	yes|up	1	BAA10g12330	yes|down	1
BAA05g10370	yes|up	1	BAA08g16240	yes|down	1
BAA10g05950	yes|up	1	BAA02g33420	yes|down	1
BAA10g01250	yes|up	1	BAA01g19340	yes|down	1
BAA01g20950	yes|up	1	BAA09g53680	yes|down	1
BAA06g40550	yes|up	1	BAA06g41230	yes|down	1
BAA08g00320	yes|up	1	BAA06g39150	yes|down	1
BAA05g26570	yes|up	1	BAA09g41500	yes|down	1
BAA03g14360	yes|up	1	BAA02g45780	yes|down	1
BAA07g33720	yes|up	1	BAA02g08050	yes|down	1
BAA03g24020	yes|up	1	BAA08g24100	yes|down	1
BAA03g08600	yes|up	1	BAA07g20120	yes|down	1
BAS13g01830	yes|up	1	BAA10g17560	yes|down	1
BAA10g34960	yes|up	1	BAA03g22380	yes|down	1
BAA05g19210	yes|up	1	BAA02g18480	yes|down	1
BAA10g18930	yes|up	1	BAA08g28670	yes|down	1
BAA08g21410	yes|up	1	BAA05g41630	yes|down	1
BAA02g40500	yes|up	1	BAA02g39250	yes|down	1
BAA02g18980	yes|up	1	BAA06g36480	yes|down	1
BAA02g19500	yes|up	1	BAA05g32720	yes|down	1
BAA07g21610	yes|up	1	BAA05g31010	yes|down	1
BAA07g37090	yes|up	1	BAA10g20260	yes|down	1
BAS60g00110	yes|up	1	BAA09g46970	yes|down	1
BAA06g26800	yes|up	1	BAA03g26760	yes|down	1
BAA04g12420	yes|up	1	BAA10g14870	yes|down	1
BAA07g08910	yes|up	1	BAA01g45580	yes|down	1
BAA07g43220	yes|up	1	BAA10g13630	yes|down	1
BAA06g04680	yes|up	1	BAA06g00130	yes|down	1
BAA08g24730	yes|up	1	BAA09g15320	yes|down	1
BAA05g41440	yes|up	1	BAA04g08760	yes|down	1
BAA07g09000	yes|up	1	BAA09g55040	yes|down	1
BAA04g15460	yes|up	1	BAA06g38780	yes|down	1
BAA07g13060	yes|up	1	BAA03g10040	yes|down	1
BAA10g31670	yes|up	1	BAA09g24280	yes|down	1
BAA07g13560	yes|up	1	BAA03g61770	yes|down	1
BAA04g17010	yes|up	1	BAA06g16150	yes|down	1
BAA01g20140	yes|up	1	BAA07g37590	yes|down	1
BAA07g37290	yes|up	1	BAA08g10990	yes|down	1
BAA02g13610	yes|up	1	BAA03g00320	yes|down	1
BAA07g28430	yes|up	1	BAA06g08080	yes|down	1
BAA04g25350	yes|up	1	BAA01g40890	yes|down	1
BAA05g07980	yes|up	1	BAA02g30120	yes|down	1
BAA08g01740	yes|up	1	BAA05g32990	yes|down	1
BAA03g13540	yes|up	1	BAA10g04040	yes|down	1
BAA08g31350	yes|up	1	BAA03g23440	yes|down	1
BAA01g24060	yes|up	1	BAA07g26950	yes|down	1
BAA07g07970	yes|up	1	BAA03g39370	yes|down	1
BAA06g14810	yes|up	1	BAA03g50620	yes|down	1
BAA01g44600	yes|up	1	BAA07g28930	yes|down	1
BAA05g18170	yes|up	1	BAA02g15640	yes|down	1
BAA08g11340	yes|up	1	BAA01g13770	yes|down	1
BAA02g43300	yes|up	1	BAA01g01130	yes|down	1
BAA02g27900	yes|up	1	BAA01g30900	yes|down	1
BAA06g02420	yes|up	1	BAA03g21840	yes|down	1
BAA04g28310	yes|up	1	BAA09g09670	yes|down	1
BAA06g06890	yes|up	1	BAA06g11300	yes|down	1
BAA05g09250	yes|up	1	BAA07g27950	yes|down	1
BAA09g69120	yes|up	1	BAA03g30780	yes|down	1
BAA05g34950	yes|up	1	BAA08g22260	yes|down	1
BAA06g36940	yes|up	1	BAA05g27930	yes|down	1
BAA06g10890	yes|up	1	BAA06g06420	yes|down	1
BAA05g36540	yes|up	1	BAA09g18360	yes|down	1
BAA04g17470	yes|up	1	BAA09g53780	yes|down	1
BAA07g35810	yes|up	1	BAA02g21400	yes|down	1
BAA09g40630	yes|up	1	BAA06g06660	yes|down	1
BAA03g13140	yes|up	1	BAA03g46960	yes|down	1
BAA06g39260	yes|up	1	BAA02g00700	yes|down	1
BAA09g47050	yes|up	1	BAA05g02110	yes|down	1
BAA03g47180	yes|up	1	BAA03g58060	yes|down	1
BAA09g48640	yes|up	1	BAA09g63910	yes|down	1
BAA08g35440	yes|up	1	BAA03g66530	yes|down	1
BAA09g42730	yes|up	1	BAA03g02850	yes|down	1
BAA08g22820	yes|up	1	BAA02g35270	yes|down	1
BAA05g22880	yes|up	1	BAA02g12430	yes|down	1
BAA07g26960	yes|up	1	BAA09g29900	yes|down	1
BAA07g07770	yes|up	1	BAA10g27130	yes|down	1
BAA03g05780	yes|up	1	BAA06g43890	yes|down	1
BAA09g57320	yes|up	1	BAA03g19760	yes|down	1
BAA02g34510	yes|up	1	BAA07g39960	yes|down	1
BAA06g32020	yes|up	1	BAA01g39880	yes|down	1
BAA08g33460	yes|up	1	BAA10g31060	yes|down	1
BAA04g02230	yes|up	1	BAA02g05000	yes|down	1
BAA05g03690	yes|up	1	BAA01g37000	yes|down	1
BAA07g30230	yes|up	1	BAA06g07700	yes|down	1
BAA04g22610	yes|up	1	BAA09g58300	yes|down	1
BAA08g07680	yes|up	1	BAA06g30860	yes|down	1
BAA02g15330	yes|up	1	BAA05g06100	yes|down	1
BAA03g37160	yes|up	1	BAA03g31170	yes|down	1
BAA07g38490	yes|up	1	BAA10g05760	yes|down	1
BAA02g20710	yes|up	1	BAA09g10710	yes|down	1
BAA05g03300	yes|up	1	BAA06g46260	yes|down	1
BAA01g43660	yes|up	1	BAA07g13740	yes|down	1
BAA03g42830	yes|up	1	BAA09g53950	yes|down	1
BAA09g00810	yes|up	1	BAA02g02110	yes|down	1
BAA09g33510	yes|up	1	BAA07g11880	yes|down	1
BAA01g14990	yes|up	1	BAA08g33070	yes|down	1
BAA10g30010	yes|up	1	BAA04g02250	yes|down	1
BAA10g20440	yes|up	1	BAA03g30450	yes|down	1
BAA09g69190	yes|up	1	BAA06g00140	yes|down	1
BAA03g57810	yes|up	1	BAA07g29640	yes|down	1
BAA06g08130	yes|up	1	BAA07g36340	yes|down	1
BAA04g15330	yes|up	1	BAA02g03860	yes|down	1
BAA06g10070	yes|up	1	BAA10g26460	yes|down	1
BAA08g02450	yes|up	1	BAA01g12370	yes|down	1
BAA05g01210	yes|up	1	BAA02g38630	yes|down	1
BAA04g19270	yes|up	1	BAA05g38060	yes|down	1
BAA01g34170	yes|up	1	BAA09g43740	yes|down	1
BAA07g16050	yes|up	1	BAA09g32530	yes|down	1
BAA03g06750	yes|up	1	BAA01g16010	yes|down	1
BAA08g24300	yes|up	1	BAA01g41920	yes|down	1
BAA06g18760	yes|up	1	BAA01g39930	yes|down	1
BAA05g28040	yes|up	1	BAA09g55490	yes|down	1
BAA09g16960	yes|up	1	BAA02g24330	yes|down	1
BAA03g59380	yes|up	1	BAA07g15150	yes|down	1
BAA05g12460	yes|up	1	BAA01g10540	yes|down	1
BAA05g39900	yes|up	1	BAA03g38810	yes|down	1
BAA09g50300	yes|up	1	BAA03g32600	yes|down	1
BAA05g39220	yes|up	1	BAA10g35020	yes|down	1
BAA09g23100	yes|up	1	BAA05g10110	yes|down	1
BAA03g43400	yes|up	1	BAA05g24320	yes|down	1
BAA06g19480	yes|up	1	BAA08g22870	yes|down	1
BAA07g11780	yes|up	1	BAA01g14640	yes|down	1
BAA04g21020	yes|up	1	BAA09g58370	yes|down	1
BAA01g06770	yes|up	1	BAA09g08900	yes|down	1
BAA09g36440	yes|up	1	BAA03g33490	yes|down	1
BAA10g21640	yes|up	1	BAA08g02120	yes|down	1
BAA01g39900	yes|up	1	BAA02g40180	yes|down	1
BAA05g43580	yes|up	1	BAA06g42600	yes|down	1
BAA06g29600	yes|up	1	BAA10g26520	yes|down	1
BAA09g32880	yes|up	1	BAA05g14090	yes|down	1
BAA10g11550	yes|up	1	BAA07g10060	yes|down	1
BAA05g08380	yes|up	1	BAA04g22920	yes|down	1
BAA07g00910	yes|up	1	BAA05g17720	yes|down	1
BAA05g25790	yes|up	1	BAA09g17360	yes|down	1
BAA09g36790	yes|up	1	BAA04g17730	yes|down	1
BAA05g12130	yes|up	1	BAA09g61240	yes|down	1
BAA06g37650	yes|up	1	BAA10g13790	yes|down	1
BAA02g10600	yes|up	1	BAA06g44010	yes|down	1
BAA01g00860	yes|up	1	BAA07g34770	yes|down	1
BAA06g39720	yes|up	1	BAA05g37760	yes|down	1
BAA10g18710	yes|up	1	BAA01g39970	yes|down	1
BAA05g02080	yes|up	1	BAA09g04240	yes|down	1
BAA10g27680	yes|up	1	BAA10g00890	yes|down	1
BAA04g03630	yes|up	1	BAA09g69880	yes|down	1
BAA09g62060	yes|up	1	BAA09g55920	yes|down	1
BAA02g21680	yes|up	1	BAA02g01050	yes|down	1
BAA02g41410	yes|up	1	BAA08g04470	yes|down	1
BAA06g45450	yes|up	1	BAA02g09490	yes|down	1
BAA09g36960	yes|up	1	BAA02g15380	yes|down	1
BAA08g10690	yes|up	1	BAA05g24440	yes|down	1
BAA08g17610	yes|up	1	BAA06g28590	yes|down	1
BAA05g15530	yes|up	1	BAA06g28040	yes|down	1
BAA10g20140	yes|up	1	BAA07g27790	yes|down	1
BAA02g11660	yes|up	1	BAA10g17740	yes|down	1
BAA02g28950	yes|up	1	BAA06g04640	yes|down	1
BAA03g39690	yes|up	1	BAA04g21910	yes|down	1
BAA05g13470	yes|up	1	BAA03g41730	yes|down	1
BAA02g22620	yes|up	1	BAA05g09750	yes|down	1
BAA06g11810	yes|up	1	BAA05g25860	yes|down	1
BAA09g16030	yes|up	1	BAA09g62500	yes|down	1
BAA06g18900	yes|up	1	BAA06g15010	yes|down	1
BAA05g30270	yes|up	1	BAA06g02410	yes|down	1
BAA06g10220	yes|up	1	BAA07g23780	yes|down	1
BAA03g61290	yes|up	1	BAA06g31830	yes|down	1
BAA06g14870	yes|up	1	BAA01g22050	yes|down	1
BAA07g12680	yes|up	1	BAA09g26380	yes|down	1
BAA07g24480	yes|up	1	BAA09g47360	yes|down	1
BAA08g33000	yes|up	1	BAA06g37950	yes|down	1
BAA07g23130	yes|up	1	BAA02g19870	yes|down	1
BAA01g42840	yes|up	1	BAA10g23590	yes|down	1
BAA10g31020	yes|up	1	BAA07g12500	yes|down	1
BAA03g37560	yes|up	1	BAA09g00540	yes|down	1
BAA07g08870	yes|up	1	BAA04g00700	yes|down	1
BAA07g04360	yes|up	1	BAA03g41910	yes|down	1
BAA09g49910	yes|up	1	BAA02g10800	yes|down	1
BAA08g27100	yes|up	1	BAA01g16280	yes|down	1
BAA06g41540	yes|up	1	BAA07g18230	yes|down	1
BAA07g32140	yes|up	1	BAA08g31130	yes|down	1
BAA04g10230	yes|up	1	BAA04g15400	yes|down	1
BAA06g27460	yes|up	1	BAA02g18330	yes|down	1
BAA10g26310	yes|up	1	BAA10g18030	yes|down	1
BAA02g05480	yes|up	1	BAA06g09990	yes|down	1
BAA08g27130	yes|up	1	BAA01g29370	yes|down	1
BAA03g46010	yes|up	1	BAA05g05730	yes|down	1
BAA09g67820	yes|up	1	BAA01g16430	yes|down	1
BAA05g35020	yes|up	1	BAA09g68020	yes|down	1
BAA05g02280	yes|up	1	BAA02g08380	yes|down	1
BAA06g26970	yes|up	1	BAA07g15570	yes|down	1
BAA08g31280	yes|up	1	BAA04g28950	yes|down	1
BAA03g12970	yes|up	1	BAA01g38060	yes|down	1
BAA01g18970	yes|up	1	BAA03g37750	yes|down	1
BAA09g01130	yes|up	1	BAA08g30060	yes|down	1
BAA10g12510	yes|up	1	BAA06g29710	yes|down	1
BAA10g29430	yes|up	1	BAA01g17600	yes|down	1
BAA03g55090	yes|up	1	BAA04g15340	yes|down	1
BAA09g45970	yes|up	1	BAA02g03880	yes|down	1
BAA01g16490	yes|up	1	BAA08g12940	yes|down	1
BAA03g00030	yes|up	1	BAA01g20380	yes|down	1
BAA05g31000	yes|up	1	BAA04g14720	yes|down	1
BAA09g09650	yes|up	1	BAA03g61280	yes|down	1
BAA09g13460	yes|up	1	BAA03g10870	yes|down	1
BAA01g13700	yes|up	1	BAA06g01660	yes|down	1
BAA09g11340	yes|up	1	BAA08g12060	yes|down	1
BAA04g28050	yes|up	1	BAA03g63250	yes|down	1
BAA01g31330	yes|up	1	BAA03g49980	yes|down	1
BAA02g42090	yes|up	1	BAA02g36540	yes|down	1
BAS18g00050	yes|up	1	BAA04g02710	yes|down	1
BAA01g34890	yes|up	1	BAA05g12630	yes|down	1
BAA02g43720	yes|up	1	BAA02g18640	yes|down	1
BAA05g04220	yes|up	1	BAA01g46140	yes|down	1
BAA08g30440	yes|up	1	BAA10g07950	yes|down	1
BAA09g14840	yes|up	1	BAA03g54910	yes|down	1
BAA01g22490	yes|up	1	BAA08g29080	yes|down	1
BAA08g36250	yes|up	1	BAA03g14340	yes|down	1
BAA03g37760	yes|up	1	BAA01g10770	yes|down	1
BAA03g29090	yes|up	1	BAA07g30750	yes|down	1
BAA03g07370	yes|up	1	BAA06g26600	yes|down	1
BAA09g58100	yes|up	1	BAA04g28890	yes|down	1
BAA01g45680	yes|up	1	BAA09g59150	yes|down	1
BAA06g26030	yes|up	1	BAA02g47210	yes|down	1
BAA05g08940	yes|up	1	BAA03g30310	yes|down	1
BAA09g05070	yes|up	1	BAA09g35560	yes|down	1
BAA10g31540	yes|up	1	BAA01g41900	yes|down	1
BAA10g31010	yes|up	1	BAA04g10260	yes|down	1
BAA10g13770	yes|up	1	BAA09g07560	yes|down	1
BAA02g25960	yes|up	1	BAA09g09860	yes|down	1
BAA10g03230	yes|up	1	BAA02g04030	yes|down	1
BAA06g10270	yes|up	1	BAA07g12030	yes|down	1
BAA09g17440	yes|up	1	BAA01g22690	yes|down	1
BAA02g02820	yes|up	1	BAA03g64910	yes|down	1
BAA02g04290	yes|up	1	BAA09g06520	yes|down	1
BAA07g40940	yes|up	1	BAA01g05330	yes|down	1
BAA01g24920	yes|up	1	BAA07g16000	yes|down	1
BAS13g00280	yes|up	1	BAA09g24000	yes|down	1
BAA08g34430	yes|up	1	BAA07g27940	yes|down	1
BAA07g43000	yes|up	1	BAA02g18910	yes|down	1
BAS13g00760	yes|up	1	BAA04g22300	yes|down	1
BAA01g08120	yes|up	1	BAA02g29950	yes|down	1
BAA04g12300	yes|up	1	BAA08g08690	yes|down	1
BAA09g69970	yes|up	1	BAA02g20340	yes|down	1
BAA09g49250	yes|up	1	BAA06g09810	yes|down	1
BAA02g46560	yes|up	1	BAA04g02030	yes|down	1
BAA09g54780	yes|up	1	BAA04g27940	yes|down	1
BAA10g26050	yes|up	1	BAA03g48990	yes|down	1
BAA07g34860	yes|up	1	BAA05g32030	yes|down	1
BAA06g41860	yes|up	1	BAA01g36220	yes|down	1
BAA07g21400	yes|up	1	BAA08g22780	yes|down	1
BAA03g00110	yes|up	1	BAA07g26350	yes|down	1
BAA05g10350	yes|up	1	BAA09g45370	yes|down	1
BAA08g29790	yes|up	1	BAA10g23760	yes|down	1
BAA06g41480	yes|up	1	BAA03g63280	yes|down	1
BAA07g27370	yes|up	1	BAA08g27360	yes|down	1
BAA10g28450	yes|up	1	BAA05g08810	yes|down	1
BAA08g00310	yes|up	1	BAA01g24980	yes|down	1
BAA09g41270	yes|up	1	BAA01g36570	yes|down	1
BAA07g13070	yes|up	1	BAA01g41910	yes|down	1
BAA04g05490	yes|up	1	BAA02g34310	yes|down	1
BAA02g36460	yes|up	1	BAA03g36420	yes|down	1
BAA07g04770	yes|up	1	BAA09g03930	yes|down	1
BAA09g06230	yes|up	1	BAA03g00920	yes|down	1
BAA09g40600	yes|up	1	BAA09g48090	yes|down	1
BAA05g15990	yes|up	1	BAA07g39420	yes|down	1
BAA09g56590	yes|up	1	BAA05g06190	yes|down	1
BAA05g24270	yes|up	1	BAA09g35860	yes|down	1
BAA05g20280	yes|up	1	BAA07g14890	yes|down	1
BAA09g51720	yes|up	1	BAA02g43080	yes|down	1
BAA01g38580	yes|up	1	BAA10g02700	yes|down	1
BAA03g39970	yes|up	1	BAA07g15120	yes|down	1
BAA08g13060	yes|up	1	BAA10g24830	yes|down	1
BAA03g00600	yes|up	1	BAA02g21050	yes|down	1
BAA02g16410	yes|up	1	BAA03g07160	yes|down	1
BAA07g16070	yes|up	1	BAA05g35310	yes|down	1
BAA06g32130	yes|up	1	BAA01g15030	yes|down	1
BAA05g01010	yes|up	1	BAA10g24840	yes|down	1
BAA07g02070	yes|up	1	BAA09g42060	yes|down	1
BAA04g21200	yes|up	1	BAA08g11900	yes|down	1
BAA03g26200	yes|up	1	BAA02g06090	yes|down	1
BAA10g18480	yes|up	1	BAA01g23730	yes|down	1
BAA05g06630	yes|up	1	BAA10g12040	yes|down	1
BAA01g15530	yes|up	1	BAA04g30460	yes|down	1
BAA01g18570	yes|up	1	BAA02g08220	yes|down	1
BAA07g41540	yes|up	1	BAA06g22030	yes|down	1
BAA10g34210	yes|up	1	BAA03g62150	yes|down	1
BAA08g24760	yes|up	1	BAA05g33040	yes|down	1
BAA02g08260	yes|up	1	BAA06g05080	yes|down	1
BAA01g08330	yes|up	1	BAA09g01160	yes|down	1
BAA09g66180	yes|up	1	BAA06g17750	yes|down	1
BAA03g25350	yes|up	1	BAA05g15560	yes|down	1
BAA04g26920	yes|up	1	BAA05g20670	yes|down	1
BAA05g05110	yes|up	1	BAA02g03610	yes|down	1
BAA01g19580	yes|up	1	BAA04g28270	yes|down	1
BAA08g36530	yes|up	1	BAA08g12760	yes|down	1
BAA07g01120	yes|up	1	BAA01g15150	yes|down	1
BAA05g17380	yes|up	1	BAA09g10310	yes|down	1
BAA02g05450	yes|up	1	BAA07g11160	yes|down	1
BAA01g04200	yes|up	1	BAA02g11060	yes|down	1
BAA04g27880	yes|up	1	BAA02g18440	yes|down	1
BAA07g08890	yes|up	1	BAA08g19550	yes|down	1
BAA03g01980	yes|up	1	BAA02g00840	yes|down	1
BAA09g55200	yes|up	1	BAA08g24090	yes|down	1
BAA09g03920	yes|up	1	BAA09g49730	yes|down	1
BAA08g24140	yes|up	1	BAA01g01450	yes|down	1
BAA02g47530	yes|up	1	BAA04g30930	yes|down	1
BAA09g04480	yes|up	1	BAA10g05720	yes|down	1
BAA03g58650	yes|up	1	BAA09g20230	yes|down	1
BAA09g40280	yes|up	1	BAA05g02310	yes|down	1
BAA08g35770	yes|up	1	BAA03g23070	yes|down	1
BAA01g22480	yes|up	1	BAA01g21290	yes|down	1
BAA03g07690	yes|up	1	BAA05g22900	yes|down	1
BAA09g53910	yes|up	1	BAA07g00120	yes|down	1
BAA07g21420	yes|up	1	BAA09g48470	yes|down	1
BAA01g20220	yes|up	1	BAA05g10080	yes|down	1
BAA09g21720	yes|up	1	BAA03g09460	yes|down	1
BAA07g40460	yes|up	1	BAA07g25140	yes|down	1
BAA06g01260	yes|up	1	BAA01g33910	yes|down	1
BAA01g36210	yes|up	1	BAA04g28360	yes|down	1
BAA01g33200	yes|up	1	BAA03g20640	yes|down	1
BAA01g19660	yes|up	1	BAA07g13790	yes|down	1
BAA05g29290	yes|up	1	BAA02g21170	yes|down	1
BAA09g01810	yes|up	1	BAA08g16990	yes|down	1
BAA07g15300	yes|up	1	BAA05g05580	yes|down	1
BAA01g19810	yes|up	1	BAA05g25060	yes|down	1
BAA10g01540	yes|up	1	BAA05g34280	yes|down	1
BAA01g02160	yes|up	1	BAA03g48420	yes|down	1
BAA08g26880	yes|up	1	BAA07g09280	yes|down	1
BAA10g21170	yes|up	1	BAA10g11510	yes|down	1
BAA08g28120	yes|up	1	BAA08g31720	yes|down	1
BAA07g36920	yes|up	1	BAA06g33620	yes|down	1
BAA09g53960	yes|up	1	BAA02g07390	yes|down	1
BAA01g08130	yes|up	1	BAA09g35740	yes|down	1
BAA01g03690	yes|up	1	BAA09g63270	yes|down	1
BAA09g32180	yes|up	1	BAA07g30200	yes|down	1
BAA01g46390	yes|up	1	BAA03g33280	yes|down	1
BAA03g45590	yes|up	1	BAA07g29990	yes|down	1
BAA03g30160	yes|up	1	BAA04g15350	yes|down	1
BAA01g34370	yes|up	1	BAA06g02400	yes|down	1
BAA01g02630	yes|up	1	BAA07g13780	yes|down	1
BAA03g46570	yes|up	1	BAA01g44980	yes|down	1
BAA09g20010	yes|up	1	BAA03g00350	yes|down	1
BAA03g67010	yes|up	1	BAA09g23670	yes|down	1
BAA05g28070	yes|up	1	BAA09g66540	yes|down	1
BAA08g30670	yes|up	1	BAA03g07220	yes|down	1
BAA10g01330	yes|up	1	BAA02g38410	yes|down	1
BAA02g10310	yes|up	1	BAA03g61990	yes|down	1
BAA04g25480	yes|up	1	BAA04g01950	yes|down	1
BAA03g29720	yes|up	1	BAA02g25620	yes|down	1
BAA08g01490	yes|up	1	BAA10g03810	yes|down	1
BAA06g43740	yes|up	1	BAA03g41850	yes|down	1
BAA09g46390	yes|up	1	BAA01g29240	yes|down	1
BAA10g25400	yes|up	1	BAA06g22870	yes|down	1
BAA05g07820	yes|up	1	BAA06g37960	yes|down	1
BAA03g11260	yes|up	1	BAA09g04010	yes|down	1
BAA06g45030	yes|up	1	BAA03g23630	yes|down	1
BAA06g33330	yes|up	1	BAA08g15130	yes|down	1
BAA06g37140	yes|up	1	BAA06g03790	yes|down	1
BAA06g09250	yes|up	1	BAA05g11440	yes|down	1
BAA06g40260	yes|up	1	BAA09g59130	yes|down	1
BAA03g21110	yes|up	1	BAA01g11740	yes|down	1
BAA05g38210	yes|up	1	BAA09g49970	yes|down	1
BAA09g36200	yes|up	1	BAA01g22710	yes|down	1
BAA02g06580	yes|up	1	BAA09g10650	yes|down	1
BAA01g17000	yes|up	1	BAA01g01340	yes|down	1
BAA07g37990	yes|up	1	BAA04g03320	yes|down	1
BAA09g12720	yes|up	1	BAA09g07600	yes|down	1
BAA07g12510	yes|up	1	BAA10g23720	yes|down	1
BAA01g05350	yes|up	1	BAA09g21090	yes|down	1
BAA02g09240	yes|up	1	BAA04g25670	yes|down	1
BAA05g01910	yes|up	1	BAA07g37670	yes|down	1
BAA09g37590	yes|up	1	BAA03g28420	yes|down	1
BAA04g04340	yes|up	1	BAA03g49050	yes|down	1
BAA09g05150	yes|up	1	BAA05g25780	yes|down	1
BAA09g64550	yes|up	1	BAA03g00340	yes|down	1
BAA05g16610	yes|up	1	BAA02g24410	yes|down	1
BAA05g22890	yes|up	1	BAA02g46920	yes|down	1
BAA04g24570	yes|up	1	BAA02g13630	yes|down	1
BAA10g03640	yes|up	1	BAA03g27690	yes|down	1
BAA10g03420	yes|up	1	BAA04g30070	yes|down	1
BAA02g46010	yes|up	1	BAA10g29530	yes|down	1
BAA09g26700	yes|up	1	BAA05g03820	yes|down	1
BAA05g40200	yes|up	1	BAA07g38910	yes|down	1
BAA09g47480	yes|up	1	BAA01g20660	yes|down	1
BAA01g43820	yes|up	1	BAA05g32690	yes|down	1
BAA01g26570	yes|up	1	BAA05g34690	yes|down	1
BAA09g54810	yes|up	1	BAA02g07000	yes|down	1
BAA01g30530	yes|up	1	BAA07g03750	yes|down	1
BAA03g05880	yes|up	1	BAA02g45800	yes|down	1
BAA05g03320	yes|up	1	BAA06g01790	yes|down	1
BAA01g41220	yes|up	1	BAA03g01320	yes|down	1
BAA07g30780	yes|up	1	BAA06g22270	yes|down	1
BAA05g27150	yes|up	1	BAA03g03410	yes|down	1
BAA07g34200	yes|up	1	BAA03g00480	yes|down	1
BAA09g33780	yes|up	1	BAA01g02080	yes|down	1
BAA06g28060	yes|up	1	BAA09g63290	yes|down	1
BAA05g39670	yes|up	1	BAA07g20320	yes|down	1
BAA02g08530	yes|up	1	BAA01g40350	yes|down	1
BAA03g22230	yes|up	1	BAA05g07810	yes|down	1
BAA02g30380	yes|up	1	BAA07g20160	yes|down	1
BAA03g46000	yes|up	1	BAA03g31220	yes|down	1
BAA09g65510	yes|up	1	BAA05g14080	yes|down	1
BAA03g61240	yes|up	1	BAA03g51340	yes|down	1
BAA09g11370	yes|up	1	BAA07g19320	yes|down	1
BAA02g04280	yes|up	1	BAA05g00310	yes|down	1
BAA01g37160	yes|up	1	BAA02g38180	yes|down	1
BAA02g19830	yes|up	1	BAA04g01550	yes|down	1
BAA07g13000	yes|up	1	BAA03g54330	yes|down	1
BAA03g01630	yes|up	1	BAA04g28710	yes|down	1
BAA04g32060	yes|up	1	BAA03g17540	yes|down	1
BAA02g36290	yes|up	1	BAA04g08170	yes|down	1
BAA02g14130	yes|up	1	BAA04g28720	yes|down	1
BAA10g24110	yes|up	1	BAA08g03560	yes|down	1
BAA10g30710	yes|up	1	BAA07g21900	yes|down	1
BAA07g40950	yes|up	1	BAA10g02710	yes|down	1
BAA08g10360	yes|up	1	BAA03g48600	yes|down	1
BAA01g44230	yes|up	1	BAA07g20540	yes|down	1
BAA05g19650	yes|up	1	BAA04g32780	yes|down	1
BAA09g60930	yes|up	1	BAA03g24410	yes|down	1
BAA03g14980	yes|up	1	BAA10g22660	yes|down	1
BAA03g24040	yes|up	1	BAA02g19290	yes|down	1
BAA03g66750	yes|up	1	BAA03g48040	yes|down	1
BAA03g62210	yes|up	1	BAA09g13920	yes|down	1
BAA08g30280	yes|up	1	BAA02g45670	yes|down	1
BAA02g08930	yes|up	1	BAA02g00920	yes|down	1
BAA07g16040	yes|up	1	BAA01g40370	yes|down	1
BAA09g50160	yes|up	1	BAA03g32650	yes|down	1
BAA02g39030	yes|up	1	BAA04g00940	yes|down	1
BAA06g46720	yes|up	1	BAA05g26590	yes|down	1
BAA06g28760	yes|up	1	BAA03g32010	yes|down	1
BAA09g60250	yes|up	1	BAA04g23920	yes|down	1
BAA04g22410	yes|up	1	BAA05g23620	yes|down	1
BAA09g45590	yes|up	1	BAA03g56630	yes|down	1
BAA02g34100	yes|up	1	BAA07g27700	yes|down	1
BAA05g42960	yes|up	1	BAA03g49500	yes|down	1
BAA10g25440	yes|up	1	BAA06g14950	yes|down	1
BAA02g42810	yes|up	1	BAA07g16310	yes|down	1
BAA06g05530	yes|up	1	BAA03g08830	yes|down	1
BAA02g42780	yes|up	1	BAA05g28420	yes|down	1
BAA08g30650	yes|up	1	BAA06g17290	yes|down	1
BAA06g07250	yes|up	1	BAA09g10320	yes|down	1
BAA07g01600	yes|up	1	BAA03g49890	yes|down	1
BAA03g19000	yes|up	1	BAA08g02240	yes|down	1
BAA09g16720	yes|up	1	BAA09g10330	yes|down	1
BAA03g34490	yes|up	1	BAA03g52590	yes|down	1
BAA06g42010	yes|up	1	BAA07g39690	yes|down	1
BAA03g29700	yes|up	1	BAA06g39630	yes|down	1
BAA09g24180	yes|up	1	BAA04g24580	yes|down	1
BAA04g12780	yes|up	1	BAA09g14660	yes|down	1
BAA05g00350	yes|up	1	BAA01g39690	yes|down	1
BAA10g26680	yes|up	1	BAA06g45540	yes|down	1
BAA09g03010	yes|up	1	BAA01g35050	yes|down	1
BAA08g34400	yes|up	1	BAA03g03540	yes|down	1
BAA01g12000	yes|up	1	BAA02g46930	yes|down	1
BAA02g16570	yes|up	1	BAA02g47080	yes|down	1
BAA02g39600	yes|up	1	BAA03g34430	yes|down	1
BAA09g43750	yes|up	1	BAA03g53230	yes|down	1
BAA09g56090	yes|up	1	BAA06g44820	yes|down	1
BAA03g18530	yes|up	1	BAA06g24530	yes|down	1
BAA10g26690	yes|up	1	BAA05g00110	yes|down	1
BAA04g04350	yes|up	1	BAA05g08330	yes|down	1
BAA02g39000	yes|up	1	BAA02g37650	yes|down	1
BAA06g44190	yes|up	1	BAA10g24530	yes|down	1
BAA07g16540	yes|up	1	BAA10g12580	yes|down	1
BAA01g39920	yes|up	1	BAA05g42120	yes|down	1
BAA05g33520	yes|up	1	BAA07g07450	yes|down	1
BAA04g26720	yes|up	1	BAA08g20610	yes|down	1
BAA03g00100	yes|up	1	BAA08g12930	yes|down	1
BAA06g44570	yes|up	1	BAA10g13230	yes|down	1
BAA07g07710	yes|up	1	BAA03g49190	yes|down	1
BAA02g07590	yes|up	1	BAA04g04120	yes|down	1
BAA04g08140	yes|up	1	BAA04g28750	yes|down	1
BAA09g12860	yes|up	1	BAA10g04590	yes|down	1
BAA06g19610	yes|up	1	BAA03g42280	yes|down	1
BAA07g37860	yes|up	1	BAA02g13370	yes|down	1
BAA01g37190	yes|up	1	BAA02g39620	yes|down	1
BAA09g43690	yes|up	1	BAA02g34970	yes|down	1
BAA03g10380	yes|up	1	BAA07g00160	yes|down	1
BAA05g33900	yes|up	1	BAA01g37080	yes|down	1
BAA06g15260	yes|up	1	BAA01g41950	yes|down	1
BAA09g64180	yes|up	1	BAA04g01560	yes|down	1
BAA01g12680	yes|up	1	BAA09g55400	yes|down	1
BAA01g43570	yes|up	1	BAA04g16750	yes|down	1
BAA03g13670	yes|up	1	BAA03g49850	yes|down	1
BAA02g42700	yes|up	1	BAA09g63760	yes|down	1
BAA03g45620	yes|up	1	BAA04g32720	yes|down	1
BAA02g39020	yes|up	1	BAA04g29970	yes|down	1
BAA04g17040	yes|up	1	BAA09g39490	yes|down	1
BAA09g54470	yes|up	1	BAA04g15580	yes|down	1
BAA01g30560	yes|up	1	BAA03g25470	yes|down	1
BAA08g36310	yes|up	1	BAA03g43110	yes|down	1
BAA08g28340	yes|up	1	BAA07g42680	yes|down	1
BAA09g36810	yes|up	1	BAA01g33390	yes|down	1
BAA10g05710	yes|up	1	BAA03g56430	yes|down	1
BAA04g29830	yes|up	1	BAA01g14940	yes|down	1
BAA04g31900	yes|up	1	BAA09g30420	yes|down	1
BAA03g49180	yes|up	1	BAA05g15970	yes|down	1
BAA06g01080	yes|up	1	BAA01g19180	yes|down	1
BAA01g22100	yes|up	1	BAA01g02620	yes|down	1
BAA09g36910	yes|up	1	BAA03g52430	yes|down	1
BAA03g43650	yes|up	1	BAA05g34260	yes|down	1
BAA01g04260	yes|up	1	BAA09g10120	yes|down	1
BAA04g29810	yes|up	1	BAA06g14960	yes|down	1
BAA09g49500	yes|up	1	BAA04g03100	yes|down	1
BAA10g01130	yes|up	1	BAA05g23610	yes|down	1
BAA06g11600	yes|up	1	BAA02g21220	yes|down	1
BAA06g28750	yes|up	1	BAA02g16670	yes|down	1
BAA04g26870	yes|up	1	BAA03g43820	yes|down	1
BAA02g28430	yes|up	1	BAA03g42780	yes|down	1
BAA09g05840	yes|up	1	BAA04g28020	yes|down	1
BAA06g27970	yes|up	1	BAA04g27480	yes|down	1
BAA07g35560	yes|up	1	BAA06g31810	yes|down	1
BAA10g06030	yes|up	1	BAA06g22530	yes|down	1
BAA04g13730	yes|up	1	BAA07g28890	yes|down	1
BAA08g19730	yes|up	1	BAA08g21940	yes|down	1
BAA07g20820	yes|up	1	BAA06g39010	yes|down	1
BAA02g06890	yes|up	1	BAA01g37700	yes|down	1
BAA06g03800	yes|up	1	BAA09g43540	yes|down	1
BAA04g29760	yes|up	1	BAA02g43020	yes|down	1
BAA03g54320	yes|up	1	BAA01g41980	yes|down	1
BAA04g12340	yes|up	1	BAA04g28730	yes|down	1
BAA01g41690	yes|up	1	BAA10g16460	yes|down	1
BAA09g57370	yes|up	1	BAA01g45660	yes|down	1
BAA03g28080	yes|up	1	BAA05g18070	yes|down	1
BAA06g20080	yes|up	1	BAA09g54150	yes|down	1
BAA01g17180	yes|up	1	BAA09g56570	yes|down	1
BAA04g04640	yes|up	1	BAA02g14350	yes|down	1
BAA08g11550	yes|up	1	BAA08g12920	yes|down	1
BAA07g36880	yes|up	1	BAA04g29340	yes|down	1
BAA08g08650	yes|up	1	BAA07g37070	yes|down	1
BAA01g15480	yes|up	1	BAA03g56650	yes|down	1
BAA05g23330	yes|up	1	BAA09g28620	yes|down	1
BAA10g25390	yes|up	1	BAA03g35830	yes|down	1
BAA06g27160	yes|up	1	BAA03g38860	yes|down	1
BAA04g05950	yes|up	1	BAA03g60460	yes|down	1
BAA10g26100	yes|up	1	BAA01g15160	yes|down	1
BAA06g28240	yes|up	1	BAA04g30430	yes|down	1
BAA07g39330	yes|up	1	BAA10g03850	yes|down	1
BAA02g24650	yes|up	1	BAA07g18940	yes|down	1
BAA03g22500	yes|up	1	BAA06g46530	yes|down	1
BAA06g05150	yes|up	1	BAA09g63810	yes|down	1
BAA05g31670	yes|up	1	BAA10g01510	yes|down	1
BAA03g02810	yes|up	1	BAA02g09430	yes|down	1
BAA10g11530	yes|up	1	BAA09g14750	yes|down	1
BAA05g30190	yes|up	1	BAA06g34810	yes|down	1
BAA06g14800	yes|up	1	BAA02g26310	yes|down	1
BAA03g11430	yes|up	1	BAA06g02050	yes|down	1
BAA09g57300	yes|up	1	BAA07g16560	yes|down	1
BAA09g03220	yes|up	1	BAA08g32660	yes|down	1
BAA01g12060	yes|up	1	BAA02g46670	yes|down	1
BAA06g04860	yes|up	1	BAA01g36420	yes|down	1
BAA01g00890	yes|up	1	BAA10g24260	yes|down	1
BAA09g49700	yes|up	1	BAA02g09360	yes|down	1
BAA01g18760	yes|up	1	BAA09g06710	yes|down	1
BAA01g01440	yes|up	1	BAA03g02580	yes|down	1
BAA03g23390	yes|up	1	BAA05g06980	yes|down	1
BAA02g18060	yes|up	1	BAA01g34260	yes|down	1
BAA07g09410	yes|up	1	BAA07g15900	yes|down	1
BAA09g42880	yes|up	1	BAA01g15010	yes|down	1
BAA05g02840	yes|up	1	BAA07g24990	yes|down	1
BAA09g54310	yes|up	1	BAA01g38950	yes|down	1
BAA10g00730	yes|up	1	BAA07g18770	yes|down	1
BAA06g06400	yes|up	1	BAA03g36050	yes|down	1
BAA10g15500	yes|up	1	BAA01g09310	yes|down	1
BAA03g02450	yes|up	1	BAA01g38570	yes|down	1
BAA08g14000	yes|up	1	BAA03g60640	yes|down	1
BAA10g32160	yes|up	1	BAA09g12370	yes|down	1
BAA09g28230	yes|up	1	BAA04g05150	yes|down	1
BAA07g03430	yes|up	1	BAA03g33560	yes|down	1
BAA05g41720	yes|up	1	BAA09g50280	yes|down	1
BAA02g00760	yes|up	1	BAA07g31710	yes|down	1
BAA06g34430	yes|up	1	BAA10g29580	yes|down	1
BAA03g02250	yes|up	1	BAA06g08620	yes|down	1
BAA07g43210	yes|up	1	BAA04g10600	yes|down	1
BAA03g38700	yes|up	1	BAA05g37000	yes|down	1
BAA05g35180	yes|up	1	BAA02g39080	yes|down	1
BAA09g49020	yes|up	1	BAA06g05900	yes|down	1
BAA06g05890	yes|up	1	BAA03g45790	yes|down	1
BAA08g31040	yes|up	1	BAA03g66130	yes|down	1
BAA08g11730	yes|up	1	BAA01g46640	yes|down	1
BAA05g29950	yes|up	1	BAA01g15140	yes|down	1
BAA07g24510	yes|up	1	BAA07g34570	yes|down	1
BAA09g15370	yes|up	1	BAA09g40170	yes|down	1
BAA06g41630	yes|up	1	BAA09g17580	yes|down	1
BAA07g17750	yes|up	1	BAA10g17430	yes|down	1
BAA01g36280	yes|up	1	BAA08g09270	yes|down	1
BAA09g56410	yes|up	1	BAA01g14490	yes|down	1
BAA05g38960	yes|up	1	BAA09g61050	yes|down	1
BAA09g11670	yes|up	1	BAA05g04570	yes|down	1
BAA08g23730	yes|up	1	BAA06g16260	yes|down	1
BAA06g04170	yes|up	1	BAA08g28310	yes|down	1
BAA04g27610	yes|up	1	BAA06g34240	yes|down	1
BAA02g15170	yes|up	1	BAA01g43160	yes|down	1
BAA02g09260	yes|up	1	BAA02g12020	yes|down	1
BAA08g30450	yes|up	1	BAA03g22360	yes|down	1
BAA09g67330	yes|up	1	BAA04g28830	yes|down	1
BAA07g37040	yes|up	1	BAA03g12330	yes|down	1
BAA09g48080	yes|up	1	BAA02g21790	yes|down	1
BAA07g28720	yes|up	1	BAA02g01180	yes|down	1
BAA09g51640	yes|up	1	BAA01g42810	yes|down	1
BAA05g02370	yes|up	1	BAA04g02430	yes|down	1
BAA09g47570	yes|up	1	BAA04g03870	yes|down	1
BAA06g13020	yes|up	1	BAA05g36780	yes|down	1
BAA08g18850	yes|up	1	BAA04g27120	yes|down	1
BAS13g00300	yes|up	1	BAA04g13710	yes|down	1
BAA02g13430	yes|up	1	BAA01g00940	yes|down	1
BAA01g41410	yes|up	1	BAA10g17150	yes|down	1
BAA01g16210	yes|up	1	BAA03g46330	yes|down	1
BAA03g01250	yes|up	1	BAA10g31720	yes|down	1
BAS13g02530	yes|up	1	BAA04g28760	yes|down	1
BAA01g45320	yes|up	1	BAA04g27130	yes|down	1
BAA04g26650	yes|up	1	BAA09g09390	yes|down	1
BAA02g04230	yes|up	1	BAA07g07490	yes|down	1
BAA07g20490	yes|up	1	BAA01g40340	yes|down	1
BAA07g36520	yes|up	1	BAA09g15680	yes|down	1
BAA06g41030	yes|up	1	BAA05g13850	yes|down	1
BAA07g41330	yes|up	1	BAA03g52540	yes|down	1
BAA03g34930	yes|up	1	BAA06g09590	yes|down	1
BAA01g26380	yes|up	1	BAA06g30700	yes|down	1
BAA04g10970	yes|up	1	BAA04g08280	yes|down	1
BAA03g51580	yes|up	1	BAA05g36530	yes|down	1
BAA05g06690	yes|up	1	BAA07g16630	yes|down	1
BAA07g42330	yes|up	1	BAA04g30880	yes|down	1
BAA10g16010	yes|up	1	BAA02g45980	yes|down	1
BAA02g40000	yes|up	1	BAA07g26610	yes|down	1
BAA06g06150	yes|up	1	BAA07g15910	yes|down	1
BAS13g01650	yes|up	1	BAA03g21760	yes|down	1
BAA04g32110	yes|up	1	BAA04g15910	yes|down	1
BAA06g04370	yes|up	1	BAA04g04460	yes|down	1
BAA09g48890	yes|up	1	BAA06g38760	yes|down	1
BAA01g17300	yes|up	1	BAA10g27750	yes|down	1
BAA07g08930	yes|up	1	BAA09g43490	yes|down	1
BAA03g32470	yes|up	1	BAA07g00300	yes|down	1
BAA03g12130	yes|up	1	BAA06g14610	yes|down	1
BAA09g40190	yes|up	1	BAA06g42320	yes|down	1
BAA09g17120	yes|up	1	BAA06g44440	yes|down	1
BAA04g05990	yes|up	1	BAA08g06660	yes|down	1
BAA07g41300	yes|up	1	BAA09g03520	yes|down	1
BAA04g26980	yes|up	1	BAA05g08460	yes|down	1
BAA03g58500	yes|up	1	BAA08g16480	yes|down	1
BAA04g25140	yes|up	1	BAA01g21880	yes|down	1
BAA05g11930	yes|up	1	BAA01g45640	yes|down	1
BAA06g23530	yes|up	1	BAA01g16620	yes|down	1
BAA06g21020	yes|up	1	BAA07g41470	yes|down	1
BAA09g67790	yes|up	1	BAA05g30090	yes|down	1
BAA07g38250	yes|up	1	BAA02g00970	yes|down	1
BAA08g21690	yes|up	1	BAA06g16670	yes|down	1
BAA03g20430	yes|up	1	BAA02g41080	yes|down	1
BAA09g13230	yes|up	1	BAA10g17420	yes|down	1
BAA03g14600	yes|up	1	BAA01g40130	yes|down	1
BAA09g18510	yes|up	1	BAA01g23960	yes|down	1
BAA04g03330	yes|up	1	BAA03g02200	yes|down	1
BAA03g46520	yes|up	1	BAA02g12000	yes|down	1
BAA01g12690	yes|up	1	BAA04g25240	yes|down	1
BAA07g29230	yes|up	1	BAA03g07090	yes|down	1
BAA01g25440	yes|up	1	BAA06g08640	yes|down	1
BAA07g19900	yes|up	1	BAA03g60180	yes|down	1
BAA06g02230	yes|up	1	BAA06g39600	yes|down	1
BAA10g12800	yes|up	1	BAA07g23750	yes|down	1
BAA08g05500	yes|up	1	BAA09g10440	yes|down	1
BAA06g33790	yes|up	1	BAA03g48030	yes|down	1
BAA06g16160	yes|up	1	BAA06g42440	yes|down	1
BAA02g03060	yes|up	1	BAA03g34750	yes|down	1
BAA09g57110	yes|up	1	BAA06g15180	yes|down	1
BAA10g20100	yes|up	1	BAA08g32040	yes|down	1
BAA03g59160	yes|up	1	BAA04g33170	yes|down	1
BAA07g09350	yes|up	1	BAA08g24860	yes|down	1
BAA03g50910	yes|up	1	BAA01g19190	yes|down	1
BAA02g06960	yes|up	1	BAA08g34060	yes|down	1
BAA10g15330	yes|up	1	BAA03g17730	yes|down	1
BAA03g29760	yes|up	1	BAA10g16590	yes|down	1
BAA08g30020	yes|up	1	BAA01g03360	yes|down	1
BAA07g19340	yes|up	1	BAA07g24360	yes|down	1
BAA01g37520	yes|up	1	BAA05g28110	yes|down	1
BAA03g32460	yes|up	1	BAA09g01110	yes|down	1
BAA02g45910	yes|up	1	BAA03g12990	yes|down	1
BAA03g31840	yes|up	1	BAA10g32120	yes|down	1
BAA04g02880	yes|up	1	BAS13g00310	yes|down	1
BAA04g05680	yes|up	1	BAA05g08140	yes|down	1
BAA05g14880	yes|up	1	BAA01g25420	yes|down	1
BAA04g14530	yes|up	1	BAA09g06720	yes|down	1
BAA08g23410	yes|up	1	BAA03g08840	yes|down	1
BAA01g46120	yes|up	1	BAA08g21950	yes|down	1
BAA06g02020	yes|up	1	BAA05g41900	yes|down	1
BAA04g16960	yes|up	1	BAA08g35070	yes|down	1
BAA09g46580	yes|up	1	BAA06g40020	yes|down	1
BAA06g01640	yes|up	1	BAA07g35710	yes|down	1
BAA06g13510	yes|up	1	BAA07g34620	yes|down	1
BAA01g08140	yes|up	1	BAA05g18260	yes|down	1
BAA03g24640	yes|up	1	BAA03g35240	yes|down	1
BAA02g05070	yes|up	1	BAA02g11700	yes|down	1
BAA03g35380	yes|up	1	BAA01g14170	yes|down	1
BAA01g20410	yes|up	1	BAA03g53910	yes|down	1
BAA03g42760	yes|up	1	BAA03g11940	yes|down	1
BAA03g27530	yes|up	1	BAA03g13830	yes|down	1
BAA03g44010	yes|up	1	BAA02g34490	yes|down	1
BAA09g58340	yes|up	1	BAA05g10220	yes|down	1
BAA02g09600	yes|up	1	BAA04g11910	yes|down	1
BAA06g36200	yes|up	1	BAA01g34000	yes|down	1
BAA09g04490	yes|up	1	BAA06g05070	yes|down	1
BAA09g03540	yes|up	1	BAA10g22020	yes|down	1
BAA02g43150	yes|up	1	BAA04g30390	yes|down	1
BAA07g21010	yes|up	1	BAS13g02100	yes|down	1
BAA01g25630	yes|up	1	BAA10g24300	yes|down	1
BAA07g36090	yes|up	1	BAA07g02470	yes|down	1
BAA05g41360	yes|up	1	BAA10g30890	yes|down	1
BAA03g20420	yes|up	1	BAA01g07690	yes|down	1
BAA06g08670	yes|up	1	BAA06g07400	yes|down	1
BAA08g23720	yes|up	1	BAA09g57880	yes|down	1
BAA01g06350	yes|up	1	BAA02g11880	yes|down	1
BAA03g19010	yes|up	1	BAA03g53330	yes|down	1
BAA10g18940	yes|up	1	BAA02g28150	yes|down	1
BAA09g10260	yes|up	1	BAA01g33830	yes|down	1
BAA02g03270	yes|up	1	BAA08g05570	yes|down	1
BAA03g28310	yes|up	1	BAA06g14660	yes|down	1
BAA02g22640	yes|up	1	BAA10g29170	yes|down	1
BAA07g00930	yes|up	1	BAA04g26460	yes|down	1
BAA03g10340	yes|up	1	BAA09g25070	yes|down	1
BAA09g14810	yes|up	1	BAA09g41600	yes|down	1
BAA07g17240	yes|up	1	BAA06g05010	yes|down	1
BAA02g23510	yes|up	1	BAA06g10150	yes|down	1
BAA04g28290	yes|up	1	BAA06g02540	yes|down	1
BAA05g41600	yes|up	1	BAA08g28040	yes|down	1
BAA10g18960	yes|up	1	BAA03g40790	yes|down	1
BAA08g05190	yes|up	1	BAA06g02890	yes|down	1
BAA05g43590	yes|up	1	BAA05g05620	yes|down	1
BAA06g04360	yes|up	1	BAA02g06820	yes|down	1
BAA09g01770	yes|up	1	BAA10g06000	yes|down	1
BAA08g34250	yes|up	1	BAA06g38840	yes|down	1
BAA07g37720	yes|up	1	BAA03g39490	yes|down	1
BAA01g11480	yes|up	1	BAA07g25360	yes|down	1
BAA08g34860	yes|up	1	BAA03g45010	yes|down	1
BAA01g03040	yes|up	1	BAA05g12890	yes|down	1
BAA08g21710	yes|up	1	BAA07g41860	yes|down	1
BAA01g06340	yes|up	1	BAA10g01020	yes|down	1
BAA05g29940	yes|up	1	BAA07g32710	yes|down	1
BAA03g47900	yes|up	1	BAA09g34870	yes|down	1
BAA03g52630	yes|up	1	BAA06g33710	yes|down	1
BAA07g07750	yes|up	1	BAA10g17160	yes|down	1
BAA05g31170	yes|up	1	BAA09g58200	yes|down	1
BAA01g02550	yes|up	1	BAA05g28120	yes|down	1
BAA09g16180	yes|up	1	BAA06g31020	yes|down	1
BAA09g41770	yes|up	1	BAA06g11180	yes|down	1
BAA09g43680	yes|up	1	BAA03g58450	yes|down	1
BAA01g39010	yes|up	1	BAA09g57870	yes|down	1
BAA09g68180	yes|up	1	BAA07g02460	yes|down	1
BAA03g63240	yes|up	1	BAA09g48460	yes|down	1
BAA10g05510	yes|up	1	BAA07g16470	yes|down	1
BAA03g06840	yes|up	1	BAA03g11950	yes|down	1
BAA04g01220	yes|up	1	BAA01g22760	yes|down	1
BAA09g44320	yes|up	1	BAA02g20570	yes|down	1
BAA02g27590	yes|up	1	BAA07g19990	yes|down	1
BAA05g10940	yes|up	1	BAA03g18970	yes|down	1
BAA10g28500	yes|up	1	BAA02g22880	yes|down	1
BAA08g27670	yes|up	1	BAA09g14700	yes|down	1
BAA09g21780	yes|up	1	BAA01g10630	yes|down	1
BAA04g05160	yes|up	1	BAA01g29960	yes|down	1
BAA09g18640	yes|up	1	BAA07g31840	yes|down	1
BAA04g04660	yes|up	1	BAA06g08040	yes|down	1
BAA03g61580	yes|up	1	BAA01g14960	yes|down	1
BAA02g12550	yes|up	1	BAA09g12480	yes|down	1
BAA09g13000	yes|up	1	BAA10g32600	yes|down	1
BAA07g10170	yes|up	1	BAA06g12190	yes|down	1
BAA09g56390	yes|up	1	BAA07g02210	yes|down	1
BAA01g40300	yes|up	1	BAA07g41280	yes|down	1
BAA10g22470	yes|up	1	BAA01g15180	yes|down	1
BAA03g44920	yes|up	1	BAA09g50420	yes|down	1
BAA04g01730	yes|up	1	BAA06g31480	yes|down	1
BAA02g03030	yes|up	1	BAA03g03960	yes|down	1
BAA03g07150	yes|up	1	BAA09g67010	yes|down	1
BAA09g34070	yes|up	1	BAA06g26180	yes|down	1
BAA03g35620	yes|up	1	BAA09g50180	yes|down	1
BAA06g34860	yes|up	1	BAA05g37450	yes|down	1
BAA03g43790	yes|up	1	BAA07g15740	yes|down	1
BAA09g20550	yes|up	1	BAA01g37130	yes|down	1
BAA01g17680	yes|up	1	BAA06g46310	yes|down	1
BAA10g32180	yes|up	1	BAA05g31920	yes|down	1
BAA09g25790	yes|up	1	BAA03g01110	yes|down	1
BAA05g09090	yes|up	1	BAA02g02010	yes|down	1
BAA04g19730	yes|up	1	BAA07g41600	yes|down	1
BAA07g16350	yes|up	1	BAA02g04530	yes|down	1
BAA02g27240	yes|up	1	BAA03g35680	yes|down	1
BAA04g17920	yes|up	1	BAA04g04440	yes|down	1
BAA06g35610	yes|up	1	BAA09g65860	yes|down	1
BAA06g06820	yes|up	1	BAA03g57130	yes|down	1
BAA10g17210	yes|up	1	BAA03g62320	yes|down	1
BAA06g20020	yes|up	1	BAA02g22090	yes|down	1
BAA04g32340	yes|up	1	BAA05g28360	yes|down	1
BAA04g16250	yes|up	1	BAA07g07250	yes|down	1
BAA05g09430	yes|up	1	BAA01g04030	yes|down	1
BAA04g24460	yes|up	1	BAA03g49210	yes|down	1
BAA08g30200	yes|up	1	BAA02g37950	yes|down	1
BAA04g12580	yes|up	1	BAA03g54760	yes|down	1
BAA04g03490	yes|up	1	BAA08g08200	yes|down	1
BAA04g29020	yes|up	1	BAA05g02470	yes|down	1
BAA10g29480	yes|up	1	BAA03g58870	yes|down	1
BAA02g01360	yes|up	1	BAA02g12040	yes|down	1
BAA02g21920	yes|up	1	BAA02g16630	yes|down	1
BAA02g33160	yes|up	1	BAA06g31960	yes|down	1
BAA10g11690	yes|up	1	BAA03g32370	yes|down	1
BAA01g20270	yes|up	1	BAA07g10450	yes|down	1
BAA02g27470	yes|up	1	BAA05g23930	yes|down	1
BAA05g02160	yes|up	1	BAA10g21540	yes|down	1
BAA03g61110	yes|up	1	BAA08g04870	yes|down	1
BAA03g54880	yes|up	1	BAA05g15750	yes|down	1
BAA09g19040	yes|up	1	BAA01g46700	yes|down	1
BAA05g29390	yes|up	1	BAA04g27510	yes|down	1
BAA02g47330	yes|up	1	BAA05g03390	yes|down	1
BAA04g30080	yes|up	1	BAA09g43300	yes|down	1
BAA09g24780	yes|up	1	BAA05g37210	yes|down	1
BAA02g02530	yes|up	1	BAA02g16620	yes|down	1
BAA01g20830	yes|up	1	BAA01g41990	yes|down	1
BAA08g11270	yes|up	1	BAA09g59610	yes|down	1
BAA03g26300	yes|up	1	BAA03g05920	yes|down	1
BAA09g54620	yes|up	1	BAA06g14650	yes|down	1
BAA06g13920	yes|up	1	BAA09g14110	yes|down	1
BAA07g38280	yes|up	1	BAA07g15750	yes|down	1
BAA03g04360	yes|up	1	BAA02g37960	yes|down	1
BAA01g01360	yes|up	1	BAA09g64840	yes|down	1
BAA07g01450	yes|up	1	BAA02g12980	yes|down	1
BAA03g35610	yes|up	1	BAA09g55630	yes|down	1
BAA05g30210	yes|up	1	BAA03g53320	yes|down	1
BAA08g27650	yes|up	1	BAA10g32130	yes|down	1
BAA03g19290	yes|up	1	BAA07g36750	yes|down	1
BAA08g10400	yes|up	1	BAA03g09900	yes|down	1
BAA10g31560	yes|up	1	BAA01g32980	yes|down	1
BAA10g22610	yes|up	1	BAA09g48860	yes|down	1
BAA01g09710	yes|up	1	BAA01g09870	yes|down	1
BAA01g39020	yes|up	1	BAA01g10130	yes|down	1
BAA09g05910	yes|up	1	BAA03g40290	yes|down	1
BAA02g11910	yes|up	1	BAA04g25690	yes|down	1
BAA03g03640	yes|up	1	BAA10g13700	yes|down	1
BAA10g21930	yes|up	1	BAA01g39070	yes|down	1
BAA05g33790	yes|up	1	BAA03g06260	yes|down	1
BAA03g51020	yes|up	1	BAA05g28130	yes|down	1
BAA09g12560	yes|up	1	BAA01g06100	yes|down	1
BAA05g31320	yes|up	1	BAA08g32800	yes|down	1
BAA01g26470	yes|up	1	BAA03g00890	yes|down	1
BAA05g03170	yes|up	1	BAA09g09690	yes|down	1
BAA06g01740	yes|up	1	BAA03g00550	yes|down	1
BAA05g07420	yes|up	1	BAA02g47370	yes|down	1
BAA06g10930	yes|up	1	BAA08g20270	yes|down	1
BAA10g19810	yes|up	1	BAA03g39630	yes|down	1
BAA03g23970	yes|up	1	BAA03g57100	yes|down	1
BAA10g30630	yes|up	1	BAA09g18690	yes|down	1
BAA07g29920	yes|up	1	BAA03g49220	yes|down	1
BAA02g09410	yes|up	1	BAA02g03750	yes|down	1
BAA10g31680	yes|up	1	BAA10g31250	yes|down	1
BAA01g36890	yes|up	1	BAA04g29300	yes|down	1
BAA09g39810	yes|up	1	BAA07g28590	yes|down	1
BAA03g54710	yes|up	1	BAA08g01620	yes|down	1
BAA06g39340	yes|up	1	BAA05g20680	yes|down	1
BAA03g51380	yes|up	1	BAA08g30980	yes|down	1
BAA09g09370	yes|up	1	BAA05g24700	yes|down	1
BAA10g03320	yes|up	1	BAA01g06110	yes|down	1
BAA06g37110	yes|up	1	BAA02g43830	yes|down	1
BAA09g58390	yes|up	1	BAA02g00090	yes|down	1
BAA06g28830	yes|up	1	BAA02g45970	yes|down	1
BAA08g32330	yes|up	1	BAA05g43750	yes|down	1
BAA07g02890	yes|up	1	BAA06g01550	yes|down	1
BAA01g08660	yes|up	1	BAA09g47800	yes|down	1
BAA02g25930	yes|up	1	BAA05g25640	yes|down	1
BAA10g29820	yes|up	1	BAA01g03350	yes|down	1
BAA07g07780	yes|up	1	BAA08g29720	yes|down	1
BAA01g46840	yes|up	1	BAA09g28550	yes|down	1
BAA03g44440	yes|up	1	BAA07g24330	yes|down	1
BAA04g22660	yes|up	1	BAA08g24700	yes|down	1
BAA09g49180	yes|up	1	BAA06g31010	yes|down	1
BAA08g20480	yes|up	1	BAA10g32280	yes|down	1
BAA03g44460	yes|up	1	BAA04g28220	yes|down	1
BAA10g31690	yes|up	1	BAA03g50230	yes|down	1
BAA06g42990	yes|up	1	BAA05g14900	yes|down	1
BAA03g20370	yes|up	1	BAA03g23900	yes|down	1
BAA06g07180	yes|up	1	BAA07g14720	yes|down	1
BAS66g00060	yes|up	1	BAA10g15660	yes|down	1
BAA03g01100	yes|up	1	BAA07g38980	yes|down	1
BAA03g16690	yes|up	1	BAA02g38390	yes|down	1
BAA01g40320	yes|up	1	BAA03g03970	yes|down	1
BAA10g18450	yes|up	1	BAA09g66600	yes|down	1
BAA08g28740	yes|up	1	BAA02g20580	yes|down	1
BAA07g28290	yes|up	1	BAA03g09720	yes|down	1
BAA06g41170	yes|up	1	BAA08g03280	yes|down	1
BAA07g41670	yes|up	1	BAA07g29070	yes|down	1
BAA03g30880	yes|up	1	BAA06g37500	yes|down	1
BAA08g25800	yes|up	1	BAA05g34530	yes|down	1
BAA03g54620	yes|up	1	BAA08g35860	yes|down	1
BAA10g01160	yes|up	1	BAA01g43110	yes|down	1
BAA02g10720	yes|up	1	BAA07g39290	yes|down	1
BAA02g35740	yes|up	1	BAA02g24480	yes|down	1
BAA03g04990	yes|up	1	BAA08g18000	yes|down	1
BAA08g29540	yes|up	1	BAA02g36970	yes|down	1
BAA09g50930	yes|up	1	BAA03g39850	yes|down	1
BAA02g22590	yes|up	1	BAA09g40320	yes|down	1
BAA09g60090	yes|up	1	BAA06g33700	yes|down	1
BAA02g00960	yes|up	1	BAA10g20150	yes|down	1
BAA04g23320	yes|up	1	BAA09g69360	yes|down	1
BAA03g39480	yes|up	1	BAA01g44570	yes|down	1
BAA09g42940	yes|up	1	BAA01g02900	yes|down	1
BAA08g29850	yes|up	1	BAA03g40180	yes|down	1
BAA06g33090	yes|up	1	BAA03g12030	yes|down	1
BAA09g09940	yes|up	1	BAA02g35940	yes|down	1
BAA05g29730	yes|up	1	BAA04g09030	yes|down	1
BAA06g04340	yes|up	1	BAA01g46180	yes|down	1
BAA07g35220	yes|up	1	BAA03g32520	yes|down	1
BAA09g64740	yes|up	1	BAA07g35700	yes|down	1
BAA08g30770	yes|up	1	BAA05g06740	yes|down	1
BAA08g34270	yes|up	1	BAA03g41790	yes|down	1
BAA08g36320	yes|up	1	BAA08g00180	yes|down	1
BAA06g42660	yes|up	1	BAA07g21300	yes|down	1
BAA05g32330	yes|up	1	BAA01g03970	yes|down	1
BAA01g26610	yes|up	1	BAA08g16980	yes|down	1
BAA03g46780	yes|up	1	BAA02g40100	yes|down	1
BAA07g12950	yes|up	1	BAA05g05480	yes|down	1
BAA07g20890	yes|up	1	BAA02g35710	yes|down	1
BAA01g31840	yes|up	1	BAA05g31480	yes|down	1
BAA03g11830	yes|up	1	BAA03g25010	yes|down	1
BAA08g21380	yes|up	1	BAA07g38190	yes|down	1
BAA02g44060	yes|up	1	BAA09g64850	yes|down	1
BAA07g32760	yes|up	1	BAA08g29310	yes|down	1
BAA10g30610	yes|up	1	BAA08g09470	yes|down	1
BAA08g04350	yes|up	1	BAA09g58870	yes|down	1
BAA05g03160	yes|up	1	BAA01g33860	yes|down	1
BAA05g04970	yes|up	1	BAA08g35080	yes|down	1
BAA06g14970	yes|up	1	BAA01g47000	yes|down	1
BAA06g45130	yes|up	1	BAA08g26030	yes|down	1
BAA04g23870	yes|up	1	BAA09g49340	yes|down	1
BAA05g05180	yes|up	1	BAA04g23400	yes|down	1
BAA03g06430	yes|up	1	BAA09g52890	yes|down	1
BAA09g21510	yes|up	1	BAA05g34140	yes|down	1
BAA02g07270	yes|up	1	BAA05g36420	yes|down	1
BAA03g15080	yes|up	1	BAA09g45540	yes|down	1
BAA01g19510	yes|up	1	BAA07g38720	yes|down	1
BAA09g62200	yes|up	1	BAA01g03490	yes|down	1
BAA05g22320	yes|up	1	BAA04g17600	yes|down	1
BAA09g52390	yes|up	1	BAA01g33840	yes|down	1
BAA09g35070	yes|up	1	BAA01g44880	yes|down	1
BAA01g05010	yes|up	1	BAA04g08970	yes|down	1
BAA02g46460	yes|up	1	BAA04g03230	yes|down	1
BAA07g27860	yes|up	1	BAA09g00960	yes|down	1
BAA05g29710	yes|up	1	BAA01g19920	yes|down	1
BAA08g36230	yes|up	1	BAA03g58860	yes|down	1
BAA05g31140	yes|up	1	BAA06g11950	yes|down	1
BAA05g10770	yes|up	1	BAA04g29920	yes|down	1
BAA10g26560	yes|up	1	BAA03g18950	yes|down	1
BAA06g31450	yes|up	1	BAA06g11960	yes|down	1
BAA07g17250	yes|up	1	BAA04g12680	yes|down	1
BAA08g32840	yes|up	1	BAA04g23690	yes|down	1
BAA03g43780	yes|up	1	BAA02g15500	yes|down	1
BAA09g03980	yes|up	1	BAA08g03920	yes|down	1
BAA03g64170	yes|up	1	BAA07g41530	yes|down	1
BAA02g07730	yes|up	1	BAA07g21760	yes|down	1
BAA07g38940	yes|up	1	BAA09g25730	yes|down	1
BAA05g27060	yes|up	1	BAA07g28370	yes|down	1
BAA05g36820	yes|up	1	BAA06g39060	yes|down	1
BAA09g04350	yes|up	1	BAA06g30780	yes|down	1
BAA04g29370	yes|up	1	BAA01g45030	yes|down	1
BAA03g20910	yes|up	1	BAA07g29760	yes|down	1
BAA05g33170	yes|up	1	BAA09g48190	yes|down	1
BAA06g26540	yes|up	1	BAA04g11600	yes|down	1
BAA03g22960	yes|up	1	BAA06g07930	yes|down	1
BAA05g39320	yes|up	1	BAA02g06170	yes|down	1
BAA06g12290	yes|up	1	BAA03g24270	yes|down	1
BAA07g36510	yes|up	1	BAA04g21320	yes|down	1
BAA03g39360	yes|up	1	BAA02g11560	yes|down	1
BAA02g18140	yes|up	1	BAA07g24040	yes|down	1
BAA09g01850	yes|up	1	BAA04g32990	yes|down	1
BAA06g30380	yes|up	1	BAA02g35720	yes|down	1
BAA08g22140	yes|up	1	BAA05g00990	yes|down	1
BAA07g15700	yes|up	1	BAA08g15600	yes|down	1
BAA04g11750	yes|up	1	BAA02g28790	yes|down	1
BAA08g34850	yes|up	1	BAA07g19080	yes|down	1
BAA03g28580	yes|up	1	BAA06g31430	yes|down	1
BAA01g09100	yes|up	1	BAA02g08810	yes|down	1
BAA09g08510	yes|up	1	BAA06g28620	yes|down	1
BAA05g03150	yes|up	1	BAA03g55440	yes|down	1
BAA10g25150	yes|up	1	BAA06g00830	yes|down	1
BAA02g10950	yes|up	1	BAA07g37420	yes|down	1
BAA09g35060	yes|up	1	BAA04g27850	yes|down	1
BAA07g27060	yes|up	1	BAA04g14170	yes|down	1
BAA05g27290	yes|up	1	BAA04g01770	yes|down	1
BAA02g43470	yes|up	1	BAA08g27210	yes|down	1
BAA07g33950	yes|up	1	BAA02g46570	yes|down	1
BAA06g05660	yes|up	1	BAA04g03220	yes|down	1
BAA03g28440	yes|up	1	BAA01g15610	yes|down	1
BAA06g45870	yes|up	1	BAA01g40990	yes|down	1
BAA05g26810	yes|up	1	BAA09g38340	yes|down	1
BAA07g38950	yes|up	1	BAA09g24110	yes|down	1
BAA02g44910	yes|up	1	BAA09g64170	yes|down	1
BAA07g39680	yes|up	1	BAA03g67150	yes|down	1
BAA05g10540	yes|up	1	BAA01g01690	yes|down	1
BAA05g15440	yes|up	1	BAA09g26160	yes|down	1
BAA10g01560	yes|up	1	BAA02g06460	yes|down	1
BAA06g06160	yes|up	1	BAA05g40120	yes|down	1
BAA04g03860	yes|up	1	BAA03g44090	yes|down	1
BAA04g15230	yes|up	1	BAA05g35830	yes|down	1
BAA03g07350	yes|up	1	BAA10g14590	yes|down	1
BAA08g16900	yes|up	1	BAA06g09520	yes|down	1
BAA03g55620	yes|up	1	BAA07g38680	yes|down	1
BAA05g33220	yes|up	1	BAA09g44830	yes|down	1
BAA06g21780	yes|up	1	BAA06g29150	yes|down	1
BAA07g22580	yes|up	1	BAA09g39680	yes|down	1
BAA05g00710	yes|up	1	BAA09g64370	yes|down	1
BAA01g12260	yes|up	1	BAA03g43390	yes|down	1
BAA08g20970	yes|up	1	BAA10g25500	yes|down	1
BAA03g26990	yes|up	1	BAA10g30140	yes|down	1
BAA03g58710	yes|up	1	BAA07g43670	yes|down	1
BAA07g22030	yes|up	1	BAA03g17390	yes|down	1
BAA06g34250	yes|up	1	BAA10g26940	yes|down	1
BAA02g06640	yes|up	1	BAA09g68750	yes|down	1
BAA10g24880	yes|up	1	BAA02g23070	yes|down	1
BAA07g21110	yes|up	1	BAA01g19280	yes|down	1
BAA09g48580	yes|up	1	BAA09g57420	yes|down	1
BAA03g05910	yes|up	1	BAA06g22770	yes|down	1
BAA07g43180	yes|up	1	BAA09g43910	yes|down	1
BAA09g19980	yes|up	1	BAA07g34680	yes|down	1
BAA05g38190	yes|up	1	BAA04g33730	yes|down	1
BAA08g30690	yes|up	1	BAA01g36140	yes|down	1
BAA03g48010	yes|up	1	BAA09g15930	yes|down	1
BAA06g06120	yes|up	1	BAA10g23560	yes|down	1
BAA10g26810	yes|up	1	BAA09g01630	yes|down	1
BAA03g06710	yes|up	1	BAA05g34180	yes|down	1
BAA10g21680	yes|up	1	BAA08g03220	yes|down	1
BAA08g03730	yes|up	1	BAA03g05350	yes|down	1
BAA06g16870	yes|up	1	BAA09g04930	yes|down	1
BAA07g17290	yes|up	1	BAA04g00140	yes|down	1
BAA06g36870	yes|up	1	BAA10g27860	yes|down	1
BAA07g31360	yes|up	1	BAA09g46350	yes|down	1
BAA05g25080	yes|up	1	BAA06g36000	yes|down	1
BAA07g11990	yes|up	1	BAA02g21440	yes|down	1
BAA06g17470	yes|up	1	BAA03g37230	yes|down	1
BAA03g08080	yes|up	1	BAA08g29070	yes|down	1
BAA09g13540	yes|up	1	BAA08g22530	yes|down	1
BAA09g37110	yes|up	1	BAA04g07090	yes|down	1
BAA07g36740	yes|up	1	BAA03g47810	yes|down	1
BAA09g58680	yes|up	1	BAA08g09070	yes|down	1
BAA09g18840	yes|up	1	BAA04g24910	yes|down	1
BAA08g12320	yes|up	1	BAA04g20610	yes|down	1
BAA04g31960	yes|up	1	BAA10g04230	yes|down	1
BAA08g30720	yes|up	1	BAA07g08560	yes|down	1
BAA09g18620	yes|up	1	BAA09g64120	yes|down	1
BAA10g30640	yes|up	1	BAA01g33680	yes|down	1
BAA03g53100	yes|up	1	BAA03g29130	yes|down	1
BAA04g03510	yes|up	1	BAA03g09960	yes|down	1
BAA01g34020	yes|up	1	BAA03g43250	yes|down	1
BAA09g21970	yes|up	1	BAA03g39250	yes|down	1
BAA05g19370	yes|up	1	BAA06g10980	yes|down	1
BAA03g30540	yes|up	1	BAA08g04000	yes|down	1
BAA03g50450	yes|up	1	BAA09g16310	yes|down	1
BAA01g34970	yes|up	1	BAA09g38350	yes|down	1
BAA04g18090	yes|up	1	BAA05g32240	yes|down	1
BAA09g07860	yes|up	1	BAA07g23540	yes|down	1
BAA08g21530	yes|up	1	BAA04g33280	yes|down	1
BAA07g08350	yes|up	1	BAA09g53540	yes|down	1
BAA02g48220	yes|up	1	BAA06g11610	yes|down	1
BAA07g25960	yes|up	1	BAA02g48260	yes|down	1
BAA03g23500	yes|up	1	BAA03g45540	yes|down	1
BAA06g38870	yes|up	1	BAA08g05810	yes|down	1
BAA06g20070	yes|up	1	BAA10g12180	yes|down	1
BAA07g18540	yes|up	1	BAA03g46810	yes|down	1
BAA07g11840	yes|up	1	BAA01g10150	yes|down	1
BAA06g33570	yes|up	1	BAA10g30470	yes|down	1
BAA01g00980	yes|up	1	BAA09g26140	yes|down	1
BAS60g00020	yes|up	1	BAA01g04330	yes|down	1
BAA03g54830	yes|up	1	BAA06g45050	yes|down	1
BAA06g44430	yes|up	1	BAA09g27770	yes|down	1
BAA05g27240	yes|up	1	BAA05g34810	yes|down	1
BAA09g51280	yes|up	1	BAA02g16790	yes|down	1
BAA10g34850	yes|up	1	BAA05g09340	yes|down	1
BAA01g03880	yes|up	1	BAA06g44770	yes|down	1
BAA09g00870	yes|up	1	BAA06g19360	yes|down	1
BAA02g35960	yes|up	1	BAA03g09570	yes|down	1
BAA01g40860	yes|up	1	BAA01g22640	yes|down	1
BAA10g34840	yes|up	1	BAA06g46420	yes|down	1
BAA09g33700	yes|up	1	BAA08g27500	yes|down	1
BAA03g02960	yes|up	1	BAA07g27720	yes|down	1
BAA10g18380	yes|up	1	BAA02g02440	yes|down	1
BAA03g47740	yes|up	1	BAA09g23720	yes|down	1
BAA06g12410	yes|up	1	BAA03g63600	yes|down	1
BAA09g66030	yes|up	1	BAA01g37120	yes|down	1
BAA08g11840	yes|up	1	BAA02g09730	yes|down	1
BAA03g59270	yes|up	1	BAA09g12020	yes|down	1
BAA06g35800	yes|up	1	BAA01g30890	yes|down	1
BAA08g16940	yes|up	1	BAA04g27530	yes|down	1
BAA05g29370	yes|up	1	BAA01g14790	yes|down	1
BAA03g01120	yes|up	1	BAA10g11770	yes|down	1
BAA07g13970	yes|up	1	BAA09g29800	yes|down	1
BAA01g37580	yes|up	1	BAA08g22380	yes|down	1
BAA08g27030	yes|up	1	BAA03g48390	yes|down	1
BAA07g39350	yes|up	1	BAA10g33410	yes|down	1
BAA01g17100	yes|up	1	BAA09g44150	yes|down	1
BAA09g50860	yes|up	1	BAA01g31680	yes|down	1
BAA06g10300	yes|up	1	BAA09g36520	yes|down	1
BAA06g28770	yes|up	1	BAA05g42230	yes|down	1
BAA05g34980	yes|up	1	BAA10g33600	yes|down	1
BAA07g40150	yes|up	1	BAA04g00450	yes|down	1
BAA07g02480	yes|up	1	BAA03g38420	yes|down	1
BAA10g23200	yes|up	1	BAA03g44370	yes|down	1
BAA06g14320	yes|up	1	BAA06g03250	yes|down	1
BAA10g02890	yes|up	1	BAA10g27850	yes|down	1
BAA09g43950	yes|up	1	BAA01g10210	yes|down	1
BAA04g28770	yes|up	1	BAA03g12250	yes|down	1
BAA05g17340	yes|up	1	BAA06g10970	yes|down	1
BAA01g19550	yes|up	1	BAA03g05710	yes|down	1
BAA05g20910	yes|up	1	BAA08g02110	yes|down	1
BAA05g10560	yes|up	1	BAA05g00770	yes|down	1
BAA08g00400	yes|up	1	BAA10g27810	yes|down	1
BAA09g14200	yes|up	1	BAA09g38410	yes|down	1
BAA09g60610	yes|up	1	BAA04g03740	yes|down	1
BAA03g33300	yes|up	1	BAA05g08750	yes|down	1
BAA08g36590	yes|up	1	BAA07g41990	yes|down	1
BAA09g49190	yes|up	1	BAA04g32850	yes|down	1
BAA05g33180	yes|up	1	BAA10g03240	yes|down	1
BAA01g11180	yes|up	1	BAA04g09540	yes|down	1
BAA08g28050	yes|up	1	BAA06g14630	yes|down	1
BAA06g10130	yes|up	1	BAA07g35130	yes|down	1
BAA03g42680	yes|up	1	BAA06g42400	yes|down	1
BAA09g61980	yes|up	1	BAA01g07550	yes|down	1
BAA09g16490	yes|up	1	BAA03g43260	yes|down	1
BAA09g47290	yes|up	1	BAA03g16920	yes|down	1
BAA04g07460	yes|up	1	BAA06g22410	yes|down	1
BAA08g03290	yes|up	1	BAA10g23540	yes|down	1
BAA07g16890	yes|up	1	BAS16g00030	yes|down	1
BAA10g02300	yes|up	1	BAA10g03530	yes|down	1
BAA07g14110	yes|up	1	BAA04g27760	yes|down	1
BAA01g33120	yes|up	1	BAA04g33440	yes|down	1
BAA03g51400	yes|up	1	BAA01g11800	yes|down	1
BAA01g04290	yes|up	1	BAA08g28210	yes|down	1
BAA07g00350	yes|up	1	BAA04g29120	yes|down	1
BAA09g46180	yes|up	1	BAA03g54980	yes|down	1
BAA06g45740	yes|up	1	BAA07g40290	yes|down	1
BAA03g54770	yes|up	1	BAA02g36960	yes|down	1
BAA02g06610	yes|up	1	BAA07g03440	yes|down	1
BAA10g00440	yes|up	1	BAA07g20020	yes|down	1
BAA07g20350	yes|up	1	BAA07g22190	yes|down	1
BAA04g05110	yes|up	1	BAA05g20690	yes|down	1
BAA01g42650	yes|up	1	BAA02g02430	yes|down	1
BAA08g27050	yes|up	1	BAA10g11220	yes|down	1
BAA06g44250	yes|up	1	BAA04g04990	yes|down	1
BAA09g24040	yes|up	1	BAA02g00470	yes|down	1
BAA02g46840	yes|up	1	BAA09g13310	yes|down	1
BAA04g16490	yes|up	1	BAA09g00590	yes|down	1
BAA03g12830	yes|up	1	BAA01g20340	yes|down	1
BAA10g30620	yes|up	1	BAA02g02620	yes|down	1
BAA10g29950	yes|up	1	BAA08g12430	yes|down	1
BAA08g36390	yes|up	1	BAA02g37360	yes|down	1
BAA09g07320	yes|up	1	BAA03g44360	yes|down	1
BAA06g28660	yes|up	1	BAA10g02980	yes|down	1
BAA06g14120	yes|up	1	BAA09g23040	yes|down	1
BAA10g30650	yes|up	1	BAA05g19700	yes|down	1
BAA04g15080	yes|up	1	BAA04g11610	yes|down	1
BAA03g32550	yes|up	1	BAA09g31380	yes|down	1
BAA09g41430	yes|up	1	BAA01g07360	yes|down	1
BAA04g17650	yes|up	1	BAA10g27580	yes|down	1
BAA07g43380	yes|up	1	BAA02g35660	yes|down	1
BAS32g00120	yes|up	1	BAA09g47380	yes|down	1
BAA07g35440	yes|up	1	BAA01g20740	yes|down	1
BAA06g25420	yes|up	1	BAA05g34550	yes|down	1
BAA08g28800	yes|up	1	BAA03g38340	yes|down	1
BAA03g36110	yes|up	1	BAA03g58360	yes|down	1
BAA03g38830	yes|up	1	BAA07g26700	yes|down	1
BAA09g39850	yes|up	1	BAA05g30450	yes|down	1
BAA07g02910	yes|up	1	BAA05g36850	yes|down	1
BAA03g28870	yes|up	1	BAA07g20880	yes|down	1
BAA06g42760	yes|up	1	BAA06g31840	yes|down	1
BAA03g19430	yes|up	1	BAA04g23680	yes|down	1
BAA10g08000	yes|up	1	BAA06g05020	yes|down	1
BAA06g19460	yes|up	1	BAA02g39730	yes|down	1
BAA10g32480	yes|up	1	BAA06g16680	yes|down	1
BAA06g07890	yes|up	1	BAA02g18460	yes|down	1
BAA04g31390	yes|up	1	BAA03g21640	yes|down	1
BAA04g05140	yes|up	1	BAA02g29990	yes|down	1
BAA01g37590	yes|up	1	BAA09g27170	yes|down	1
BAA04g04840	yes|up	1	BAA02g29370	yes|down	1
BAA09g32890	yes|up	1	BAA08g29930	yes|down	1
BAA01g18530	yes|up	1	BAA04g05810	yes|down	1
BAA03g48200	yes|up	1	BAA07g18100	yes|down	1
BAA05g35370	yes|up	1	BAA07g31060	yes|down	1
BAA03g31880	yes|up	1	BAA03g18080	yes|down	1
BAA09g08310	yes|up	1	BAA10g22200	yes|down	1
BAS13g02440	yes|up	1	BAA03g49250	yes|down	1
BAA01g34740	yes|up	1	BAA06g29370	yes|down	1
BAA05g14920	yes|up	1	BAA02g37170	yes|down	1
BAA04g25770	yes|up	1	BAA07g39320	yes|down	1
BAA03g65430	yes|up	1	BAA07g21970	yes|down	1
BAA02g14660	yes|up	1	BAA04g33690	yes|down	1
BAA02g02490	yes|up	1	BAA06g38330	yes|down	1
BAA10g01690	yes|up	1	BAA07g07810	yes|down	1
BAA09g06280	yes|up	1	BAA03g59770	yes|down	1
BAA03g54240	yes|up	1	BAA05g02000	yes|down	1
BAA10g32710	yes|up	1	BAA02g28690	yes|down	1
BAA09g09240	yes|up	1	BAA04g29100	yes|down	1
BAA03g19420	yes|up	1	BAA03g53450	yes|down	1
BAA09g49290	yes|up	1	BAA03g04820	yes|down	1
BAA09g23330	yes|up	1	BAA01g13080	yes|down	1
BAA08g35600	yes|up	1	BAA10g28610	yes|down	1
BAA01g12190	yes|up	1	BAA09g06350	yes|down	1
BAA06g29450	yes|up	1	BAA03g22670	yes|down	1
BAA05g01340	yes|up	1	BAA10g02030	yes|down	1
BAA10g24920	yes|up	1	BAA09g17570	yes|down	1
BAA02g01330	yes|up	1	BAA01g17720	yes|down	1
BAA04g33060	yes|up	1	BAA09g60490	yes|down	1
BAA03g53280	yes|up	1	BAA07g19420	yes|down	1
BAA03g30190	yes|up	1	BAA09g23380	yes|down	1
BAA09g24800	yes|up	1	BAA05g06410	yes|down	1
BAA09g09900	yes|up	1	BAA04g12730	yes|down	1
BAA04g22830	yes|up	1	BAA02g07340	yes|down	1
BAS13g01000	yes|up	1	BAA08g21890	yes|down	1
BAA10g23510	yes|up	1	BAA03g22870	yes|down	1
BAA07g31140	yes|up	1	BAA06g20940	yes|down	1
BAA05g12550	yes|up	1	BAA02g03730	yes|down	1
BAA01g45990	yes|up	1	BAA01g00070	yes|down	1
BAA01g33130	yes|up	1	BAA01g33480	yes|down	1
BAS13g01010	yes|up	1	BAA07g24390	yes|down	1
BAA05g06570	yes|up	1	BAA04g29840	yes|down	1
BAA02g37090	yes|up	1	BAA01g17970	yes|down	1
BAA02g41020	yes|up	1	BAA04g00880	yes|down	1
BAA09g51330	yes|up	1	BAA06g17660	yes|down	1
BAA03g27150	yes|up	1	BAA01g04700	yes|down	1
BAA06g26880	yes|up	1	BAA03g52310	yes|down	1
BAA06g08370	yes|up	1	BAA06g07060	yes|down	1
BAA07g22790	yes|up	1	BAA09g42400	yes|down	1
BAA10g33000	yes|up	1	BAA01g04310	yes|down	1
BAA01g17900	yes|up	1	BAA04g30920	yes|down	1
BAA09g67930	yes|up	1	BAA07g13660	yes|down	1
BAA06g29590	yes|up	1	BAA03g00290	yes|down	1
BAA08g29190	yes|up	1	BAA03g45050	yes|down	1
BAA05g27110	yes|up	1	BAA06g46120	yes|down	1
BAA03g20250	yes|up	1	BAA10g16990	yes|down	1
BAA09g62680	yes|up	1	BAA05g21300	yes|down	1
BAA02g19190	yes|up	1	BAA10g13320	yes|down	1
BAA02g11370	yes|up	1	BAA04g32870	yes|down	1
BAA08g17560	yes|up	1	BAA10g34330	yes|down	1
BAA09g15070	yes|up	1	BAA04g20290	yes|down	1
BAA04g12770	yes|up	1	BAA08g23050	yes|down	1
BAA05g06560	yes|up	1	BAA09g07340	yes|down	1
BAA09g03350	yes|up	1	BAA10g34320	yes|down	1
BAA05g06940	yes|up	1	BAA03g60010	yes|down	1
BAA03g32540	yes|up	1	BAA05g33090	yes|down	1
BAA07g21720	yes|up	1	BAA02g14930	yes|down	1
BAA02g44970	yes|up	1	BAA10g01050	yes|down	1
BAA10g26860	yes|up	1	BAA01g12480	yes|down	1
BAA09g04890	yes|up	1	BAA10g25530	yes|down	1
BAA10g23210	yes|up	1	BAA02g42670	yes|down	1
BAA02g13580	yes|up	1	BAA05g09680	yes|down	1
BAA02g39450	yes|up	1	BAA03g43720	yes|down	1
BAA06g42770	yes|up	1	BAA06g46630	yes|down	1
BAA01g06900	yes|up	1	BAA02g34230	yes|down	1
BAA05g41890	yes|up	1	BAA08g02330	yes|down	1
BAA06g28280	yes|up	1	BAA03g15600	yes|down	1
BAA10g05530	yes|up	1	BAA01g11340	yes|down	1
BAA08g04890	yes|up	1	BAA03g21340	yes|down	1
BAA01g21860	yes|up	1	BAA08g24880	yes|down	1
BAA01g38550	yes|up	1	BAA07g14310	yes|down	1
BAA02g11940	yes|up	1	BAA02g07160	yes|down	1
BAA08g21070	yes|up	1	BAA07g12240	yes|down	1
BAA01g27110	yes|up	1	BAA09g12250	yes|down	1
BAA09g09220	yes|up	1	BAA05g02630	yes|down	1
BAA09g68910	yes|up	1	BAA09g50590	yes|down	1
BAA03g01540	yes|up	1	BAA04g26620	yes|down	1
BAA01g44700	yes|up	1	BAA06g02760	yes|down	1
BAA05g32430	yes|up	1	BAA09g68340	yes|down	1
BAA09g46050	yes|up	1	BAA07g14350	yes|down	1
BAA01g00060	yes|up	1	BAA03g46800	yes|down	1
BAA03g37020	yes|up	1	BAA04g31180	yes|down	1
BAA02g01840	yes|up	1	BAA05g42210	yes|down	1
BAA01g15390	yes|up	1	BAA01g46760	yes|down	1
BAA02g44740	yes|up	1	BAA03g37340	yes|down	1
BAA08g19400	yes|up	1	BAA09g23050	yes|down	1
BAA10g24270	yes|up	1	BAA07g12350	yes|down	1
BAA06g15200	yes|up	1	BAA02g17900	yes|down	1
BAA04g29420	yes|up	1	BAA10g00200	yes|down	1
BAA10g10460	yes|up	1	BAA05g26790	yes|down	1
BAA01g39460	yes|up	1	BAA03g51780	yes|down	1
BAA03g15630	yes|up	1	BAA05g06440	yes|down	1
BAA01g13810	yes|up	1	BAA08g31420	yes|down	1
BAA08g31230	yes|up	1	BAA06g43410	yes|down	1
BAA06g41650	yes|up	1	BAA03g33180	yes|down	1
BAA08g25350	yes|up	1	BAA08g20880	yes|down	1
BAA03g51660	yes|up	1	BAA05g35050	yes|down	1
BAA06g29180	yes|up	1	BAA06g07900	yes|down	1
BAA03g24760	yes|up	1	BAA02g31370	yes|down	1
BAA01g23550	yes|up	1	BAA06g46130	yes|down	1
BAA04g01100	yes|up	1	BAA09g09530	yes|down	1
BAA03g40740	yes|up	1	BAA07g21560	yes|down	1
BAA08g33110	yes|up	1	BAA02g23620	yes|down	1
BAA01g43700	yes|up	1	BAA09g62690	yes|down	1
BAA09g61990	yes|up	1	BAA03g02790	yes|down	1
BAA03g01140	yes|up	1	BAA01g44890	yes|down	1
BAA01g24830	yes|up	1	BAA09g56290	yes|down	1
BAA05g02050	yes|up	1	BAA02g45770	yes|down	1
BAA01g06330	yes|up	1	BAA03g36040	yes|down	1
BAA03g10420	yes|up	1	BAA02g06130	yes|down	1
BAA01g24670	yes|up	1	BAA06g46410	yes|down	1
BAA01g33490	yes|up	1	BAA03g56970	yes|down	1
BAA10g17640	yes|up	1	BAA06g08430	yes|down	1
BAA01g15670	yes|up	1	BAA01g42550	yes|down	1
BAA10g28930	yes|up	1	BAA03g62770	yes|down	1
BAA02g09720	yes|up	1	BAA10g19980	yes|down	1
BAA05g12340	yes|up	1	BAA06g12470	yes|down	1
BAA03g17430	yes|up	1	BAA03g09090	yes|down	1
BAA03g44600	yes|up	1	BAA08g19480	yes|down	1
BAA06g19310	yes|up	1	BAA04g02550	yes|down	1
BAA04g17870	yes|up	1	BAA05g25950	yes|down	1
BAA10g07450	yes|up	1	BAA02g22930	yes|down	1
BAA03g33800	yes|up	1	BAA09g26260	yes|down	1
BAA09g44450	yes|up	1
BAA10g17490	yes|up	1
BAA04g02140	yes|up	1
BAA05g00950	yes|up	1
BAA09g05870	yes|up	1
BAA09g03120	yes|up	1
BAA05g43120	yes|up	1
BAA08g27180	yes|up	1
BAA06g10330	yes|up	1
BAA07g08010	yes|up	1
BAA02g21750	yes|up	1
BAA10g10340	yes|up	1
BAA03g55780	yes|up	1
BAA08g36020	yes|up	1
BAA04g20440	yes|up	1
BAA09g14270	yes|up	1
BAA08g30700	yes|up	1
BAA05g11530	yes|up	1
BAA09g16770	yes|up	1
BAA09g41440	yes|up	1
BAA09g56840	yes|up	1
BAA04g31690	yes|up	1
BAA06g26270	yes|up	1
BAA01g11790	yes|up	1
BAA09g63090	yes|up	1
BAA09g62410	yes|up	1
BAA08g27190	yes|up	1
BAA09g08110	yes|up	1
BAA03g37010	yes|up	1
BAA01g09620	yes|up	1
BAA05g37610	yes|up	1
BAA01g16340	yes|up	1
BAA09g14050	yes|up	1
BAA07g18640	yes|up	1
BAA07g12270	yes|up	1
BAA07g42030	yes|up	1
BAA03g07080	yes|up	1
BAA03g39220	yes|up	1
BAA01g19500	yes|up	1
BAA05g14930	yes|up	1
BAA04g27180	yes|up	1
BAA06g19330	yes|up	1
[truncated: 462 more rows]
