# Supplementary material for: Combined transcriptomic and proteomic analyses uncover molecular basis of heat tolerance in pakchoi (Brassica rapa subsp. chinensis)
Source: Front Plant Sci. 2026 Mar 11;17:1734608. doi: 10.3389/fpls.2026.1734608 (PMC13014383; doi:10.3389/fpls.2026.1734608)
Supplement: Supplementary file 1 [file DataSheet1.zip › Supplementary Material/Table S4.xlsx]

## Sheet: Table S3
Table S4 ALL DEGs GO enrichment analysis
Number	GO ID	Term Type	Description	Ratio_in_study	Ratio_in_pop	Rich factor	Pvalue	Padjust	Gene_ids
11	GO:0003013	BP	circulatory system process	11/ 3815	21/ 38472	0.52381	1.23E-06	0.00125348	BAA03g35610;BAA06g41550;BAA08g11550;BAA03g01980;BAA06g41540;BAA02g13430;BAA06g41560;BAA08g07680;BAA06g29600;BAA01g28210;BAA10g05350
11	GO:0003018	BP	vascular process in circulatory system	11/ 3815	21/ 38472	0.52381	1.23E-06	0.00125348	BAA03g35610;BAA06g41550;BAA08g11550;BAA03g01980;BAA06g41540;BAA02g13430;BAA06g41560;BAA08g07680;BAA06g29600;BAA01g28210;BAA10g05350
11	GO:0010233	BP	phloem transport	11/ 3815	21/ 38472	0.52381	1.23E-06	0.00125348	BAA03g35610;BAA06g41550;BAA08g11550;BAA03g01980;BAA06g41540;BAA02g13430;BAA06g41560;BAA08g07680;BAA06g29600;BAA01g28210;BAA10g05350
11	GO:0003008	BP	system process	11/ 3815	21/ 38472	0.52381	1.23E-06	0.00125348	BAA03g35610;BAA06g41550;BAA08g11550;BAA03g01980;BAA06g41540;BAA02g13430;BAA06g41560;BAA08g07680;BAA06g29600;BAA01g28210;BAA10g05350
11	GO:0010232	BP	vascular transport	11/ 3815	21/ 38472	0.52381	1.23E-06	0.00125348	BAA03g35610;BAA06g41550;BAA08g11550;BAA03g01980;BAA06g41540;BAA02g13430;BAA06g41560;BAA08g07680;BAA06g29600;BAA01g28210;BAA10g05350
17	GO:0042026	BP	protein refolding	17/ 3815	48/ 38472	0.354167	1.74E-06	0.00125348	BAA05g12130;BAA07g12680;BAA01g40860;BAA03g18590;BAA05g13130;BAA09g53960;BAA03g37760;BAA03g26200;BAA04g20440;BAA03g37560;BAA07g07780;BAA05g33900;BAA08g00640;BAA10g22200;BAA05g16870;BAA10g33410;BAA03g42680
55	GO:0009408	BP	response to heat	55/ 3815	243/ 38472	0.226337	2.39E-06	0.00125348	BAA04g10700;BAA01g40860;BAA05g13130;BAA01g44890;BAA06g36830;BAA08g20140;BAA08g13270;BAA06g29600;BAA10g22610;BAA05g15350;BAA03g45750;BAA10g14870;BAA07g25140;BAA09g07690;BAA05g41430;BAA10g17490;BAA06g42770;BAA01g19810;BAA01g17970;BAA03g26260;BAA03g56230;BAA01g10210;BAA10g34330;BAA06g11770;BAA05g37320;BAA08g24900;BAA09g61990;BAA05g22320;BAA02g07730;BAA08g19400;BAA03g28440;BAA09g23950;BAA08g07680;BAA…
101	GO:0009266	BP	response to temperature stimulus	101/ 3815	558/ 38472	0.181004	2.95E-06	0.00125348	BAA06g22270;BAA06g36830;BAA07g21720;BAA07g25140;BAA09g07690;BAA08g16480;BAA02g03270;BAA05g41430;BAA03g39480;BAA10g12330;BAA01g17970;BAA03g26260;BAA03g43720;BAA10g26680;BAA03g00290;BAA03g62210;BAA08g20140;BAA06g11770;BAA08g30670;BAA10g14870;BAS13g00310;BAA06g21780;BAA06g12810;BAA09g19720;BAA09g19090;BAA06g29600;BAA04g10700;BAA05g25080;BAA04g32570;BAA07g24330;BAA01g39650;BAA05g16870;BAA08g19400;BAA…
52	GO:0006457	BP	protein folding	52/ 3815	263/ 38472	0.197719	3.50E-06	0.00125348	BAA04g10700;BAA01g40860;BAA03g18590;BAA05g13130;BAA03g56510;BAA10g22200;BAA10g22610;BAA06g40540;BAA08g27700;BAA05g00490;BAA03g40730;BAA10g20010;BAA05g12130;BAA10g17490;BAA06g26300;BAA09g53960;BAA08g35980;BAA01g18760;BAA05g33900;BAA01g26320;BAA09g18640;BAA05g16870;BAA04g32850;BAA08g24900;BAA09g61990;BAA05g38190;BAA02g07730;BAA04g20440;BAA06g06570;BAA08g23220;BAA09g19830;BAA03g37760;BAA07g07780;BAA…
207	GO:0043436	BP	oxoacid metabolic process	207/ 3815	1469/ 38472	0.140912	4.27E-06	0.00125348	BAA03g19430;BAA07g08030;BAA05g03540;BAA03g48030;BAA06g06160;BAA08g30700;BAA03g19420;BAA06g29590;BAA09g48860;BAA09g24660;BAA07g09280;BAA07g31090;BAA08g03000;BAA03g23850;BAA01g21290;BAA10g24450;BAA05g27240;BAA06g02100;BAA01g16110;BAA09g64410;BAA04g28770;BAA05g34490;BAA08g27180;BAA01g00980;BAA09g63050;BAA02g41950;BAA05g08430;BAA09g16310;BAA09g25460;BAA09g24040;BAA04g21710;BAA03g61110;BAA05g03300;BAA…
211	GO:0006082	BP	organic acid metabolic process	211/ 3815	1506/ 38472	0.140106	4.49E-06	0.00125348	BAA03g19430;BAA07g08030;BAA05g03540;BAA03g48030;BAA06g06160;BAA08g30700;BAA03g19420;BAA06g29590;BAA09g36270;BAA09g24660;BAA07g09280;BAA07g31090;BAA08g03000;BAA03g23850;BAA01g21290;BAA10g24450;BAA05g27240;BAA06g02100;BAA01g16110;BAA09g64410;BAA04g28770;BAA05g34490;BAA08g27180;BAA01g00980;BAA09g63050;BAA02g41950;BAA05g08430;BAA09g16310;BAA09g25460;BAA09g24040;BAA04g21710;BAA03g61110;BAA05g03300;BAA…
163	GO:1901700	BP	response to oxygen-containing compound	163/ 3815	1106/ 38472	0.147378	5.09E-06	0.00125348	BAA06g41650;BAA04g17600;BAA07g43110;BAA01g33390;BAA03g52930;BAA08g23730;BAA05g41800;BAA07g25140;BAA08g21690;BAA02g46250;BAA08g16480;BAA03g46330;BAA09g03930;BAA02g27570;BAA10g20150;BAA01g17970;BAA09g58280;BAA09g24000;BAA03g43720;BAA02g06390;BAA01g04460;BAA06g41090;BAA10g21540;BAA06g41230;BAA06g04470;BAA03g00290;BAA01g16620;BAA07g02910;BAA04g19730;BAA03g49250;BAA04g11380;BAA10g14870;BAA03g46000;BAA…
105	GO:0010035	BP	response to inorganic substance	105/ 3815	660/ 38472	0.159091	5.10E-06	0.00125348	BAA01g15980;BAA06g41650;BAA03g37140;BAA07g25140;BAA02g46250;BAA08g16480;BAA07g04770;BAA03g01370;BAA09g03930;BAA02g05480;BAA03g43720;BAA06g41090;BAA03g52930;BAA04g20570;BAA03g00290;BAA01g16620;BAA07g02910;BAA06g29710;BAA04g11380;BAA10g14870;BAA10g16690;BAA01g37650;BAA03g17390;BAA06g37500;BAA05g25080;BAA06g21600;BAA04g03570;BAA03g54980;BAA06g20070;BAA09g19720;BAA05g26810;BAA09g51640;BAA05g00770;BAA…
264	GO:0005975	BP	carbohydrate metabolic process	264/ 3815	1782/ 38472	0.148148	5.26E-06	0.00125348	BAA03g36950;BAA04g31900;BAA09g53090;BAA02g14520;BAA08g10930;BAA09g10440;BAA09g10920;BAA03g63630;BAA08g32800;BAA01g09100;BAA06g10890;BAA05g09090;BAA07g33790;BAA08g03000;BAA05g33580;BAA01g00070;BAA03g66530;BAS13g00300;BAA07g19900;BAA03g57810;BAA07g41580;BAA10g29240;BAA01g17730;BAA05g34490;BAA09g69030;BAA07g38560;BAA10g23210;BAA04g03220;BAA04g16330;BAA01g39920;BAA05g38580;BAA05g36030;BAA05g17340;BAA…
37	GO:0140662	MF	ATP-dependent protein folding chaperone	37/ 3815	139/ 38472	0.266187	1.03E-06	0.00125348	BAA03g17430;BAA09g39680;BAA03g18590;BAA05g13130;BAA01g40860;BAA06g40540;BAA09g07690;BAA10g20010;BAA08g22140;BAA05g33900;BAA01g43660;BAA03g26200;BAA05g12130;BAA10g34330;BAA06g11770;BAA05g16870;BAA09g61990;BAA05g38190;BAA04g20440;BAA01g01250;BAA03g37760;BAA07g07780;BAA02g09720;BAA03g48950;BAA01g16210;BAA03g10420;BAA07g12680;BAA02g03270;BAA03g37560;BAA08g30280;BAA06g12810;BAA08g30670;BAA03g40730;BAA…
39	GO:0044183	MF	protein folding chaperone	39/ 3815	160/ 38472	0.24375	1.79E-06	0.00125348	BAA03g17430;BAA09g39680;BAA03g18590;BAA05g13130;BAA01g40860;BAA06g40540;BAA09g07690;BAA10g20010;BAA08g22140;BAA05g33900;BAA01g43660;BAA03g26200;BAA05g12130;BAA10g34330;BAA06g11770;BAA05g16870;BAA09g61990;BAA05g38190;BAA03g09900;BAA04g20440;BAA01g01250;BAA03g37760;BAA07g07780;BAA02g09720;BAA02g14500;BAA03g48950;BAA01g16210;BAA03g10420;BAA07g12680;BAA02g03270;BAA03g37560;BAA08g30280;BAA06g12810;BAA…
88	GO:0030246	MF	carbohydrate binding	88/ 3815	493/ 38472	0.178499	2.05E-06	0.00125348	BAA09g10440;BAA06g16050;BAA08g02370;BAA03g45650;BAA05g33580;BAA04g13710;BAA01g19280;BAA06g01640;BAA03g61580;BAA03g35680;BAA09g12480;BAA06g07700;BAA01g39920;BAA07g33760;BAA05g36030;BAA05g08940;BAA07g42270;BAA03g05070;BAA05g08140;BAA09g43910;BAA02g18440;BAA09g16770;BAA03g43910;BAA02g00170;BAA10g18030;BAA02g18480;BAA03g01110;BAA08g34710;BAA01g36790;BAA03g53330;BAA01g16340;BAA06g16060;BAA02g19830;BAA…
135	GO:0016798	MF	hydrolase activity, acting on glycosyl bonds	135/ 3815	749/ 38472	0.18024	3.24E-06	0.00125348	BAA03g36950;BAA04g31900;BAA09g53090;BAA08g33460;BAA06g43740;BAA08g10930;BAA09g10440;BAA06g03460;BAA08g32800;BAA01g09100;BAA03g26300;BAA05g33580;BAA03g66530;BAA06g02100;BAA03g57810;BAA09g10290;BAA01g17730;BAA06g36200;BAA10g21540;BAA01g39920;BAA05g38580;BAA03g53100;BAA07g07250;BAA09g49970;BAA03g05070;BAA03g14600;BAA02g18140;BAA09g60490;BAA03g00110;BAA09g41100;BAA03g43910;BAA06g45870;BAA09g19860;BAA…
120	GO:0004553	MF	hydrolase activity, hydrolyzing O-glycosyl compounds	120/ 3815	681/ 38472	0.176211	3.78E-06	0.00125348	BAA03g36950;BAA04g31900;BAA09g53090;BAA08g33460;BAA06g43740;BAA08g10930;BAA09g10440;BAA08g32800;BAA01g09100;BAA03g26300;BAA07g33790;BAA05g33580;BAA03g66530;BAA06g02100;BAA03g57810;BAA09g10290;BAA01g17730;BAA06g36200;BAA01g39920;BAA05g38580;BAA03g53100;BAA07g07250;BAA09g49970;BAA03g05070;BAA03g14600;BAA02g18140;BAA03g00110;BAA09g41100;BAA03g43910;BAA05g33520;BAA09g19860;BAA06g00720;BAA02g46560;BAA…
314	GO:0044281	BP	small molecule metabolic process	314/ 3815	2374/ 38472	0.132266	5.48E-06	0.00125364	BAA05g13460;BAA07g21010;BAA09g10440;BAA09g26260;BAA07g08030;BAA09g27770;BAA05g03540;BAA03g48030;BAA06g06160;BAA08g30700;BAA03g19420;BAA03g63630;BAA04g22610;BAA09g48860;BAA05g36840;BAA09g24660;BAA07g09280;BAA03g40960;BAA08g33230;BAA07g31090;BAA08g03000;BAA03g23850;BAA07g18540;BAA10g24450;BAA05g27240;BAA06g02100;BAA10g17210;BAA09g36480;BAA01g14860;BAA09g64410;BAA07g00910;BAA05g39200;BAA07g01010;BAA…
256	GO:0009628	BP	response to abiotic stimulus	256/ 3815	1763/ 38472	0.145207	5.66E-06	0.00125364	BAA01g17970;BAA06g07890;BAA06g22270;BAA01g36090;BAA03g52930;BAA06g36830;BAA03g09460;BAA09g36270;BAA03g37140;BAA10g14870;BAA07g25140;BAA09g59590;BAA08g16480;BAA03g46330;BAA08g23220;BAA06g41650;BAA03g39480;BAA10g12330;BAA06g02100;BAA03g26260;BAA04g15080;BAA01g44890;BAA10g25450;BAA03g43720;BAA04g23260;BAA10g26680;BAA09g24780;BAA06g41230;BAA05g22320;BAA03g00290;BAA02g22750;BAA06g38840;BAA08g20140;BAA…
250	GO:0042221	BP	response to chemical	250/ 3815	1842/ 38472	0.135722	6.07E-06	0.00125364	BAA03g30450;BAA06g41650;BAA04g17600;BAA07g43110;BAA05g13130;BAA01g15980;BAA01g33390;BAA03g52930;BAA08g23730;BAA02g22750;BAA09g01050;BAA05g41800;BAA03g37140;BAA09g24660;BAA08g21690;BAA02g46250;BAA08g16480;BAA05g05580;BAA03g01370;BAA09g03930;BAA02g27570;BAA10g20150;BAA03g20420;BAA02g13630;BAA09g58280;BAA02g05480;BAA05g00770;BAA06g34860;BAA02g06390;BAA09g44450;BAA02g33920;BAA06g41090;BAA10g21540;BAA…
17	GO:0051084	BP	'de novo' post-translational protein folding	17/ 3815	52/ 38472	0.326923	6.11E-06	0.00125364	BAA09g61990;BAA03g56510;BAA03g10420;BAA01g40860;BAA05g13130;BAA08g00640;BAA03g37560;BAA07g07780;BAA05g33900;BAA06g11770;BAA08g30670;BAA10g22200;BAA09g18640;BAA05g16870;BAA02g41320;BAA10g20010;BAA10g33410
17	GO:0051085	BP	chaperone cofactor-dependent protein refolding	17/ 3815	52/ 38472	0.326923	6.11E-06	0.00125364	BAA09g61990;BAA03g56510;BAA03g10420;BAA01g40860;BAA05g13130;BAA08g00640;BAA03g37560;BAA07g07780;BAA05g33900;BAA06g11770;BAA08g30670;BAA10g22200;BAA09g18640;BAA05g16870;BAA02g41320;BAA10g20010;BAA10g33410
360	GO:0016491	MF	oxidoreductase activity 氧化还原酶活性	360/ 3815	2592/ 38472	0.138889	5.82E-06	0.00125364	BAA09g10440;BAA08g35860;BAA02g22590;BAA03g12030;BAA03g54760;BAA09g64120;BAA04g15080;BAA03g00290;BAA03g61290;BAA03g07150;BAA04g32340;BAA03g41410;BAA01g12690;BAA06g11600;BAA07g37040;BAA03g36050;BAA07g15150;BAA03g57450;BAA09g55510;BAA02g39450;BAA03g16800;BAA04g00940;BAA06g27250;BAA06g28750;BAA06g36940;BAA07g24330;BAA03g23070;BAA09g26140;BAA05g34980;BAA05g37450;BAA09g21780;BAA06g46620;BAA06g16060;BAA…
123	GO:1901135	BP	carbohydrate derivative metabolic process	123/ 3815	829/ 38472	0.148372	9.68E-06	0.00171216	BAA03g36950;BAA04g31420;BAA05g41630;BAA06g39260;BAA01g05600;BAA06g26700;BAA05g36840;BAA07g25140;BAA08g33230;BAA06g08130;BAA03g20040;BAA10g24450;BAA03g66530;BAA05g27240;BAA06g02100;BAA02g03030;BAA01g14860;BAA10g29240;BAA05g34490;BAA10g21540;BAA05g13120;BAA03g61290;BAA06g13020;BAA03g13830;BAA01g03850;BAA07g21520;BAA07g40540;BAA05g03540;BAA07g43670;BAA06g10130;BAA03g42600;BAA09g50280;BAA07g25360;BAA…
188	GO:0019752	BP	carboxylic acid metabolic process	188/ 3815	1376/ 38472	0.136628	9.76E-06	0.00171216	BAA03g19430;BAA07g08030;BAA05g03540;BAA03g48030;BAA06g06160;BAA08g30700;BAA03g19420;BAA06g29590;BAA09g48860;BAA09g24660;BAA07g31090;BAA08g03000;BAA03g23850;BAA01g21290;BAA10g24450;BAA05g27240;BAA01g16110;BAA09g64410;BAA04g28770;BAA05g34490;BAA08g27180;BAA01g00980;BAA09g63050;BAA02g41950;BAA05g08430;BAA09g16310;BAA09g25460;BAA09g24040;BAA04g21710;BAA03g61110;BAA05g03300;BAA10g06490;BAA09g64990;BAA…
484	GO:0009058	BP	biosynthetic process	484/ 3815	3998/ 38472	0.121061	9.87E-06	0.00171216	BAA07g08030;BAA07g15540;BAA09g14080;BAA03g63630;BAA08g02370;BAA03g25070;BAA08g26220;BAA08g12320;BAA03g23850;BAA01g11740;BAA03g54760;BAA02g03030;BAA04g15080;BAA09g48370;BAA01g00980;BAA05g41120;BAA05g08430;BAA03g61290;BAA06g13020;BAA09g25460;BAA03g19970;BAA02g13580;BAA03g61110;BAA09g64990;BAA06g29710;BAA06g11600;BAA03g42600;BAA03g32650;BAA09g37110;BAA01g01270;BAA05g35020;BAA03g57450;BAA03g14360;BAA…
436	GO:0044249	BP	cellular biosynthetic process	436/ 3815	3567/ 38472	0.122232	1.00E-05	0.00171216	BAA07g08030;BAA08g02370;BAA03g25070;BAA08g26220;BAA08g12320;BAA03g23850;BAA01g11740;BAA03g54760;BAA02g03030;BAA01g14860;BAA09g48370;BAA01g00980;BAA05g41120;BAA05g08430;BAA03g61290;BAA06g13020;BAA09g25460;BAA03g19970;BAA02g13580;BAA03g61110;BAA09g64990;BAA06g29710;BAA06g11600;BAA03g32650;BAA09g37110;BAA08g33110;BAA05g35020;BAA03g57450;BAA03g14360;BAA04g23380;BAA06g19460;BAA02g39450;BAA04g16320;BAA…
3089	GO:0003674	MF	molecular_function	3089/ 3815	29664/ 38472	0.104133	1.05E-05	0.00175558
428	GO:0006793	BP	phosphorus metabolic process	428/ 3815	3519/ 38472	0.121625	1.17E-05	0.00182017	BAA01g17970;BAA09g63760;BAA03g48030;BAA03g63630;BAA07g18770;BAA03g20040;BAA04g13710;BAA02g03030;BAA01g14860;BAA03g61980;BAA05g38880;BAA03g61290;BAA06g13020;BAA03g49890;BAA07g40540;BAA03g42600;BAA03g32650;BAA01g01270;BAA06g36690;BAA02g39450;BAA04g04460;BAA04g08820;BAA05g18690;BAA03g40290;BAA05g42120;BAA10g03770;BAA07g19900;BAA09g35310;BAA10g18030;BAA03g54990;BAA03g45650;BAA04g08630;BAA02g03860;BAA…
148	GO:0005576	CC	extracellular region	148/ 3815	1038/ 38472	0.142582	1.15E-05	0.00182017	BAS13g02500;BAA09g35430;BAA03g60050;BAA08g32800;BAA04g25140;BAA08g23220;BAA10g19650;BAA03g44460;BAA05g33580;BAA09g57420;BAA03g57810;BAA09g10290;BAA01g17730;BAA02g47810;BAA09g64550;BAA08g17200;BAA10g21540;BAA04g02230;BAA09g62560;BAA02g16710;BAA01g11800;BAA01g39920;BAA05g17340;BAA07g28990;BAA07g42270;BAA01g12690;BAA08g30670;BAA02g30870;BAA08g30770;BAA10g30820;BAA04g27610;BAA05g40200;BAA03g06860;BAA…
699	GO:0036094	MF	small molecule binding	699/ 3815	6028/ 38472	0.115959	1.26E-05	0.00192989	BAA09g63760;BAA03g48030;BAA09g14080;BAA03g63630;BAA07g18770;BAA06g40540;BAA03g39970;BAA06g41170;BAA03g37020;BAA04g13710;BAS13g01010;BAA09g64120;BAA02g03030;BAA01g14860;BAA07g28930;BAA10g15330;BAA03g61980;BAA05g38880;BAA06g41540;BAA09g25460;BAA03g19970;BAA03g42190;BAA09g64990;BAA07g40540;BAA01g36090;BAA02g45060;BAA06g11600;BAA10g16790;BAA03g21170;BAA02g34420;BAA07g18640;BAA01g01270;BAA03g32550;BAA…
1830	GO:0003824	MF	catalytic activity	1830/ 3815	16065/ 38472	0.113912	1.30E-05	0.00196119
17	GO:0032040	CC	small-subunit processome	17/ 3815	55/ 38472	0.309091	1.42E-05	0.00207073	BAA06g35570;BAA05g39240;BAA05g35180;BAA09g05150;BAA04g08170;BAA08g21530;BAA06g12230;BAA07g16890;BAA03g29700;BAA08g20290;BAA08g30450;BAA06g09590;BAA03g24040;BAA03g37160;BAA10g29430;BAA09g10260;BAA05g41120
112	GO:0055085	BP	transmembrane transport	112/ 3815	752/ 38472	0.148936	1.45E-05	0.00208411	BAA10g23510;BAA03g11430;BAA09g64960;BAA01g13750;BAA05g07480;BAA10g23590;BAA01g33910;BAA08g05810;BAA04g25780;BAA09g17570;BAA01g03350;BAA01g16620;BAA06g39720;BAA08g05210;BAA10g25450;BAA02g16410;BAA06g06890;BAA06g42440;BAA04g13670;BAA01g40140;BAA07g39300;BAA02g35080;BAA02g25460;BAA09g00810;BAA04g28750;BAA05g36020;BAA10g22490;BAA05g16680;BAA08g26030;BAA09g02700;BAA01g13770;BAA03g40700;BAA07g40940;BAA…
26	GO:0030684	CC	preribosome	26/ 3815	108/ 38472	0.240741	1.52E-05	0.00215211	BAA05g35180;BAA03g24760;BAA03g37160;BAA09g36810;BAA03g07240;BAA09g67330;BAA07g29920;BAA10g05530;BAA03g29700;BAA08g20290;BAA08g30450;BAA06g09590;BAA05g41120;BAA05g05180;BAA05g39240;BAA03g20910;BAA04g08170;BAA06g12230;BAA03g24040;BAA06g35570;BAA09g05150;BAA03g54770;BAA08g21530;BAA07g16890;BAA10g29430;BAA09g10260
18	GO:0006458	BP	'de novo' protein folding	18/ 3815	61/ 38472	0.295082	1.64E-05	0.00224453	BAA09g61990;BAA03g56510;BAA03g10420;BAA01g40860;BAA05g13130;BAA08g00640;BAA02g14500;BAA03g37560;BAA07g07780;BAA05g33900;BAA06g11770;BAA08g30670;BAA10g22200;BAA09g18640;BAA05g16870;BAA02g41320;BAA10g20010;BAA10g33410
22	GO:0042887	MF	amide transmembrane transporter activity	22/ 3815	85/ 38472	0.258824	2.02E-05	0.00260271	BAA08g11550;BAA10g24840;BAA01g15980;BAA09g28620;BAA01g37080;BAA09g39490;BAA04g05750;BAA04g29340;BAA09g25070;BAA10g24830;BAA06g20940;BAA02g06130;BAA07g13970;BAA03g20850;BAA07g43180;BAA07g29230;BAA03g53560;BAA08g21370;BAA06g32990;BAA02g27630;BAA04g26650;BAA02g34230
278	GO:0022857	MF	transmembrane transporter activity	278/ 3815	2191/ 38472	0.126883	2.24E-05	0.00278662	BAA07g43440;BAA03g46570;BAA04g30080;BAA07g21420;BAA05g28110;BAA02g27630;BAA03g52930;BAA08g31420;BAA09g01530;BAA02g17900;BAA09g15370;BAA06g11950;BAA07g25140;BAA02g07590;BAA07g03750;BAA09g32860;BAA09g64960;BAA09g59130;BAA01g37080;BAA01g13750;BAA05g07950;BAA06g20620;BAA05g07480;BAS13g01010;BAA02g03030;BAA03g20370;BAA08g05810;BAA02g05480;BAA01g30610;BAA08g24880;BAA09g23100;BAA05g02000;BAA04g28130;BAA…
25	GO:0030247	MF	polysaccharide binding	25/ 3815	104/ 38472	0.240385	2.26E-05	0.00278662	BAA03g43910;BAA06g16050;BAA02g18480;BAA03g25450;BAA03g27530;BAA08g34710;BAA04g13710;BAA06g17830;BAA02g18380;BAA06g16060;BAA02g18460;BAA03g55510;BAA06g07700;BAA05g36030;BAA05g08940;BAA06g14950;BAA08g27910;BAA09g05870;BAA03g00480;BAA06g17820;BAA02g18410;BAA02g18440;BAA10g11220;BAA06g10370;BAA07g18940
657	GO:1901265	MF	nucleoside phosphate binding	657/ 3815	5696/ 38472	0.115344	2.35E-05	0.00278779	BAA09g63760;BAA03g48030;BAA09g14080;BAA03g63630;BAA07g18770;BAA06g40540;BAA03g39970;BAA06g41170;BAA03g37020;BAA04g13710;BAS13g01010;BAA09g64120;BAA02g03030;BAA01g14860;BAA07g28930;BAA10g15330;BAA03g61980;BAA05g38880;BAA06g41540;BAA09g25460;BAA03g19970;BAA03g42190;BAA09g64990;BAA07g40540;BAA01g36090;BAA02g45060;BAA06g11600;BAA10g16790;BAA07g12680;BAA02g34420;BAA07g18640;BAA01g01270;BAA03g32550;BAA…
657	GO:0000166	MF	nucleotide binding	657/ 3815	5696/ 38472	0.115344	2.35E-05	0.00278779	BAA09g63760;BAA03g48030;BAA09g14080;BAA03g63630;BAA07g18770;BAA06g40540;BAA03g39970;BAA06g41170;BAA03g37020;BAA04g13710;BAS13g01010;BAA09g64120;BAA02g03030;BAA01g14860;BAA07g28930;BAA10g15330;BAA03g61980;BAA05g38880;BAA06g41540;BAA09g25460;BAA03g19970;BAA03g42190;BAA09g64990;BAA07g40540;BAA01g36090;BAA02g45060;BAA06g11600;BAA10g16790;BAA07g12680;BAA02g34420;BAA07g18640;BAA01g01270;BAA03g32550;BAA…
415	GO:0006796	BP	phosphate-containing compound metabolic process	415/ 3815	3443/ 38472	0.120534	2.47E-05	0.00289711	BAA01g17970;BAA09g63760;BAA03g48030;BAA03g63630;BAA07g18770;BAA03g20040;BAA04g13710;BAA02g03030;BAA01g14860;BAA03g61980;BAA05g38880;BAA03g61290;BAA06g13020;BAA03g49890;BAA07g40540;BAA03g32650;BAA01g01270;BAA06g36690;BAA02g39450;BAA04g04460;BAA04g08820;BAA05g18690;BAA03g40290;BAA05g42120;BAA10g03770;BAA07g19900;BAA09g35310;BAA10g18030;BAA03g54990;BAA03g45650;BAA04g08630;BAA02g03860;BAA01g15160;BAA…
45	GO:0046527	MF	glucosyltransferase activity	45/ 3815	237/ 38472	0.189873	2.50E-05	0.00289975	BAA03g04800;BAA03g43910;BAA01g46260;BAA03g48010;BAA07g14110;BAA09g01810;BAA10g04590;BAA02g31370;BAA08g32800;BAA04g23320;BAA03g10470;BAA03g08530;BAA02g26550;BAA01g00070;BAA07g14090;BAA01g08130;BAA05g15710;BAA03g57810;BAA01g17730;BAA05g13470;BAA10g31690;BAA01g00460;BAA10g23210;BAA02g09430;BAA09g47360;BAA10g25570;BAA10g31670;BAA10g04480;BAA07g37860;BAA01g08140;BAA10g05350;BAA05g08940;BAA04g26620;BAA…
16	GO:0009168	BP	purine ribonucleoside monophosphate biosynthetic process	16/ 3815	52/ 38472	0.307692	2.69E-05	0.00290497	BAA07g04090;BAA07g25360;BAA06g13020;BAA09g47570;BAA01g34370;BAA03g52170;BAA06g07180;BAA01g03850;BAA09g15920;BAA07g21520;BAA08g13060;BAA03g50060;BAA01g10840;BAA07g43670;BAA05g10350;BAA08g33230
16	GO:0009167	BP	purine ribonucleoside monophosphate metabolic process	16/ 3815	52/ 38472	0.307692	2.69E-05	0.00290497	BAA07g04090;BAA07g25360;BAA06g13020;BAA09g47570;BAA01g34370;BAA03g52170;BAA06g07180;BAA01g03850;BAA09g15920;BAA07g21520;BAA08g13060;BAA03g50060;BAA01g10840;BAA07g43670;BAA05g10350;BAA08g33230
16	GO:0009126	BP	purine nucleoside monophosphate metabolic process	16/ 3815	52/ 38472	0.307692	2.69E-05	0.00290497	BAA07g04090;BAA07g25360;BAA06g13020;BAA09g47570;BAA01g34370;BAA03g52170;BAA06g07180;BAA01g03850;BAA09g15920;BAA07g21520;BAA08g13060;BAA03g50060;BAA01g10840;BAA07g43670;BAA05g10350;BAA08g33230
16	GO:0009127	BP	purine nucleoside monophosphate biosynthetic process	16/ 3815	52/ 38472	0.307692	2.69E-05	0.00290497	BAA07g04090;BAA07g25360;BAA06g13020;BAA09g47570;BAA01g34370;BAA03g52170;BAA06g07180;BAA01g03850;BAA09g15920;BAA07g21520;BAA08g13060;BAA03g50060;BAA01g10840;BAA07g43670;BAA05g10350;BAA08g33230
37	GO:0030312	CC	external encapsulating structure	37/ 3815	182/ 38472	0.203297	2.70E-05	0.00290497	BAA02g09600;BAA07g39680;BAA05g07820;BAA10g17640;BAA05g10560;BAA06g28750;BAA03g60050;BAA03g20330;BAA03g48920;BAA04g25140;BAA05g22630;BAA05g33580;BAA06g03800;BAA09g21780;BAA03g54910;BAA09g39850;BAA10g04040;BAA05g22890;BAA01g39920;BAA03g10380;BAA07g42270;BAA08g07680;BAA10g25450;BAA05g05760;BAA10g20100;BAA07g07780;BAA05g20020;BAA01g38040;BAA03g11830;BAA04g27610;BAA10g07340;BAA08g03290;BAA06g28850;BAA…
672	GO:0043168	MF	anion binding	672/ 3815	5865/ 38472	0.114578	3.25E-05	0.00342738	BAA09g63760;BAA03g48030;BAA09g14080;BAA03g63630;BAA07g18770;BAA06g40540;BAA03g39970;BAA04g13710;BAS13g01010;BAA09g64120;BAA02g03030;BAA01g14860;BAA07g28930;BAA10g15330;BAA03g61980;BAA05g38880;BAA06g41540;BAA09g25460;BAA03g19970;BAA03g42190;BAA09g64990;BAA07g40540;BAA01g36090;BAA02g45060;BAA10g16790;BAA03g21170;BAA02g34420;BAA07g18640;BAA01g01270;BAA03g32550;BAA01g22710;BAA06g36690;BAA05g35020;BAA…
44	GO:0044036	BP	cell wall macromolecule metabolic process	44/ 3815	235/ 38472	0.187234	3.88E-05	0.00400482	BAA03g36950;BAA04g31420;BAA09g19860;BAA05g08660;BAA03g43910;BAA05g10080;BAA07g13180;BAA08g32800;BAA03g23970;BAA06g10890;BAA07g35380;BAA07g41580;BAA02g40100;BAA09g62690;BAA01g08130;BAA03g57810;BAA02g23240;BAA05g39220;BAA01g17730;BAA10g12540;BAA06g36200;BAA03g00430;BAA05g28040;BAA01g36210;BAA10g25570;BAA10g01440;BAA09g48580;BAA06g29180;BAA07g30780;BAA07g21720;BAA07g11780;BAA01g08140;BAA08g28800;BAA…
282	GO:0005215	MF	transporter activity	282/ 3815	2250/ 38472	0.125333	3.90E-05	0.00400482	BAA07g43440;BAA03g46570;BAA04g30080;BAA07g21420;BAA05g28110;BAA02g27630;BAA03g52930;BAA08g31420;BAA09g01530;BAA02g17900;BAA09g15370;BAA06g11950;BAA07g25140;BAA02g07590;BAA07g03750;BAA09g32860;BAA09g64960;BAA09g59130;BAA01g37080;BAA01g13750;BAA05g07950;BAA06g20620;BAA05g07480;BAS13g01010;BAA02g03030;BAA03g20370;BAA08g05810;BAA02g05480;BAA01g30610;BAA08g24880;BAA09g23100;BAA05g02000;BAA04g28130;BAA…
783	GO:0016740	MF	transferase activity	783/ 3815	6937/ 38472	0.112873	4.02E-05	0.00407836	BAA09g63760;BAA06g14320;BAA03g48030;BAA07g34770;BAA03g63630;BAA07g18770;BAA03g30800;BAA08g32800;BAA09g24660;BAA08g16480;BAA01g33860;BAA03g23850;BAA04g13710;BAA10g18380;BAA02g40100;BAA07g24180;BAA01g14860;BAA06g01640;BAA01g39070;BAA05g39200;BAA03g61980;BAA01g00980;BAA05g38880;BAA10g23210;BAA06g39520;BAA03g61290;BAA06g41540;BAA09g25460;BAA06g16260;BAA06g17820;BAA03g61110;BAA03g19750;BAA03g42190;BAA…
36	GO:0042594	BP	response to starvation	36/ 3815	179/ 38472	0.201117	4.15E-05	0.00416676	BAA01g10130;BAA09g26260;BAA06g17260;BAA04g24580;BAA03g00490;BAA01g33390;BAA06g41650;BAA01g36500;BAA03g37140;BAA07g09280;BAA08g16480;BAA09g67010;BAA10g12580;BAA07g12510;BAA05g39320;BAA10g24530;BAA02g47210;BAA05g27240;BAA07g21010;BAA09g10650;BAA02g15640;BAA03g15440;BAA10g07920;BAA03g49400;BAA03g43820;BAA05g29370;BAA05g02160;BAA04g33730;BAA06g10820;BAA09g36440;BAA10g11510;BAA09g46650;BAA01g01270;BAA…
86	GO:0005773	CC	vacuole	86/ 3815	558/ 38472	0.154122	4.27E-05	0.00423457	BAA04g03490;BAA02g34420;BAA03g60050;BAA09g29800;BAA06g02100;BAA01g36220;BAA01g03350;BAA07g07250;BAA10g25450;BAA03g57100;BAA01g38040;BAA03g11830;BAA10g18710;BAS13g00310;BAA07g39300;BAA03g17390;BAA09g49700;BAA10g17640;BAA06g28750;BAA07g15020;BAA02g30800;BAA05g31140;BAA09g10920;BAA01g36090;BAA03g43820;BAA03g51660;BAA03g45870;BAA05g04600;BAA09g10930;BAA05g39320;BAA01g33570;BAA05g36540;BAA10g20440;BAA…
442	GO:1901576	BP	organic substance biosynthetic process	442/ 3815	3727/ 38472	0.118594	4.71E-05	0.00449526	BAA07g08030;BAA10g21590;BAA03g63630;BAA08g02370;BAA03g25070;BAA08g12320;BAA03g23850;BAA01g11740;BAA03g54760;BAA02g03030;BAA01g14860;BAA09g48370;BAA01g00980;BAA05g41120;BAA05g08430;BAA03g61290;BAA06g13020;BAA09g25460;BAA03g19970;BAA02g13580;BAA03g61110;BAA09g64990;BAA06g29710;BAA06g11600;BAA03g42600;BAA03g32650;BAA09g37110;BAA01g01270;BAA08g33110;BAA05g35020;BAA03g57450;BAA03g14360;BAA04g23380;BAA…
30	GO:0008422	MF	beta-glucosidase activity	30/ 3815	140/ 38472	0.214286	4.69E-05	0.00449526	BAA04g31900;BAA01g20830;BAA06g45870;BAA04g03220;BAA05g04610;BAA04g31960;BAA01g09100;BAA09g36460;BAA03g26300;BAA09g10940;BAA06g02100;BAA08g18850;BAA09g10920;BAA10g24180;BAA09g52040;BAA05g33790;BAA01g36730;BAA04g03230;BAA05g38580;BAA10g14320;BAA09g49970;BAA02g14520;BAA05g04600;BAA07g21600;BAA09g10930;BAA03g14600;BAA02g18140;BAA01g33570;BAA02g09880;BAA04g03320
7	GO:0004617	MF	phosphoglycerate dehydrogenase activity	7/ 3815	12/ 38472	0.583333	4.73E-05	0.00449526	BAA06g16050;BAA03g61070;BAA08g16200;BAA02g24500;BAA06g16060;BAA01g04380;BAA09g59150
29	GO:0006865	BP	amino acid transport	29/ 3815	132/ 38472	0.219697	4.83E-05	0.00449762	BAA09g45830;BAA05g20910;BAA04g28710;BAA02g27900;BAA04g25240;BAA10g29060;BAA02g17900;BAA02g07160;BAA04g15400;BAA05g06440;BAA08g05810;BAA05g07050;BAA03g27150;BAA02g35270;BAA05g21300;BAA03g66570;BAA01g29240;BAA06g28450;BAA09g48890;BAA09g58410;BAA02g46570;BAA06g42400;BAA03g03960;BAA03g51340;BAA09g04180;BAA04g13670;BAA07g19810;BAA05g43630;BAA03g64170
23	GO:0097573	MF	glutathione oxidoreductase activity	23/ 3815	96/ 38472	0.239583	5.01E-05	0.00461442	BAS13g00280;BAA01g09620;BAA03g59770;BAA03g48100;BAA02g08340;BAA01g34170;BAA09g67010;BAA03g05310;BAA10g26920;BAA07g24990;BAA01g05340;BAA10g21740;BAA09g54310;BAA09g54350;BAA04g33730;BAA03g56670;BAA03g41410;BAS13g01650;BAA04g00450;BAA09g26270;BAA01g22490;BAA10g02570;BAA08g16990
43	GO:0031667	BP	response to nutrient levels	43/ 3815	231/ 38472	0.186147	5.44E-05	0.00491642	BAA01g10130;BAA09g26260;BAA06g17260;BAA04g24580;BAA06g18760;BAA01g33390;BAA06g41650;BAA01g36500;BAA03g37140;BAA07g09280;BAA08g16480;BAA09g67010;BAA10g12580;BAA07g12510;BAA03g15410;BAA03g00490;BAA10g24530;BAA02g47210;BAA05g27240;BAA07g21010;BAA02g10070;BAA03g26780;BAA01g47220;BAA09g10650;BAA02g15640;BAA03g15440;BAA10g07920;BAA03g49400;BAA03g43820;BAA05g29370;BAA05g02160;BAA04g33730;BAA05g39320;BAA…
630	GO:0050896	BP	response to stimulus	630/ 3815	5503/ 38472	0.114483	5.77E-05	0.00510822	BAA01g17970;BAA07g43110;BAA02g22750;BAA08g28120;BAA08g24130;BAA09g24660;BAA08g16480;BAA06g41650;BAA03g37020;BAA04g15080;BAA06g01640;BAA07g28930;BAA02g15640;BAA10g15330;BAA07g13660;BAA01g00980;BAA10g21540;BAA03g00350;BAA06g41230;BAA09g52390;BAA06g36830;BAA01g44780;BAA03g45720;BAA06g29710;BAA07g37720;BAA03g46000;BAA10g11510;BAA03g42600;BAA07g27940;BAA02g21680;BAA10g16690;BAA07g15150;BAA01g01270;BAA…
12	GO:0005788	CC	endoplasmic reticulum lumen	12/ 3815	34/ 38472	0.352941	6.03E-05	0.00528865	BAA07g41250;BAA06g06570;BAA09g53960;BAA09g45590;BAA03g30160;BAA09g19830;BAA07g07780;BAA10g03740;BAA08g27700;BAA10g18450;BAA08g33610;BAA05g12460
22	GO:0102799	MF	glucosinolate glucohydrolase activity	22/ 3815	91/ 38472	0.241758	6.25E-05	0.00537545	BAA04g31900;BAA03g51650;BAA02g43180;BAA05g04610;BAA04g31960;BAA09g36460;BAA02g43470;BAA05g18390;BAA09g10940;BAA06g02100;BAA09g10920;BAA05g12500;BAA09g52040;BAA01g36730;BAA03g51660;BAA07g07250;BAA05g04600;BAA09g10930;BAA03g25740;BAA01g33570;BAA03g28870;BAA02g43150
22	GO:0019137	MF	thioglucosidase activity	22/ 3815	91/ 38472	0.241758	6.25E-05	0.00537545	BAA04g31900;BAA03g51650;BAA02g43180;BAA05g04610;BAA04g31960;BAA09g36460;BAA02g43470;BAA05g18390;BAA09g10940;BAA06g02100;BAA09g10920;BAA05g12500;BAA09g52040;BAA01g36730;BAA03g51660;BAA07g07250;BAA05g04600;BAA09g10930;BAA03g25740;BAA01g33570;BAA03g28870;BAA02g43150
37	GO:0015849	BP	organic acid transport	37/ 3815	190/ 38472	0.194737	7.18E-05	0.00606342	BAA09g45830;BAA05g20910;BAA04g28710;BAA02g27900;BAA01g16490;BAA01g14200;BAA05g06440;BAA10g29060;BAA07g22300;BAA02g17900;BAA02g07160;BAA04g15400;BAA01g09320;BAA08g05810;BAA05g07050;BAA09g57320;BAA03g27150;BAA04g25240;BAA05g21300;BAA03g66570;BAA01g29240;BAA02g35270;BAA07g19810;BAA06g28450;BAA03g51340;BAA09g58410;BAA02g46570;BAA06g42400;BAA03g03960;BAA09g48890;BAA08g18940;BAA09g04180;BAA01g09310;BAA…
35	GO:0035251	MF	UDP-glucosyltransferase activity	35/ 3815	178/ 38472	0.196629	7.55E-05	0.0063195	BAA03g04800;BAA01g46260;BAA03g48010;BAA07g14110;BAA09g01810;BAA10g04590;BAA02g31370;BAA04g23320;BAA03g10470;BAA03g08530;BAA02g26550;BAA01g00070;BAA07g14090;BAA05g15710;BAA05g13470;BAA10g31690;BAA01g00460;BAA10g23210;BAA02g09430;BAA09g47360;BAA10g31670;BAA10g04480;BAA07g37860;BAA10g05350;BAA04g26620;BAA01g22690;BAA01g18820;BAA05g25780;BAA07g14100;BAA03g53490;BAA05g41440;BAA03g50280;BAA07g28430;BAA…
34	GO:0010410	BP	hemicellulose metabolic process	34/ 3815	170/ 38472	0.2	8.04E-05	0.00666662	BAA03g43910;BAA05g08660;BAA08g32800;BAA06g10890;BAA07g35380;BAA07g41580;BAA02g40100;BAA09g62690;BAA01g08130;BAA03g57810;BAA02g23240;BAA05g39220;BAA01g17730;BAA10g12540;BAA06g36200;BAA03g00430;BAA05g28040;BAA01g36210;BAA10g25570;BAA05g08940;BAA09g48580;BAA06g29180;BAA07g30780;BAA07g21720;BAA07g11780;BAA01g08140;BAA08g28800;BAA03g21110;BAA10g01440;BAA01g08120;BAA09g42940;BAA02g11940;BAA09g62680;BAA…
11	GO:0006189	BP	'de novo' IMP biosynthetic process	11/ 3815	30/ 38472	0.366667	8.18E-05	0.00671825	BAA07g04090;BAA09g47570;BAA06g07180;BAA01g03850;BAA01g34370;BAA07g21520;BAA08g13060;BAA05g10350;BAA01g10840;BAA03g50060;BAA08g33230
32	GO:0009505	CC	plant-type cell wall	32/ 3815	159/ 38472	0.201258	9.12E-05	0.00723332	BAA07g39680;BAA05g07820;BAA10g17640;BAA05g10560;BAA06g28750;BAA03g60050;BAA03g20330;BAA04g25140;BAA05g22630;BAA05g33580;BAA06g03800;BAA09g21780;BAA03g54910;BAA09g39850;BAA10g04040;BAA05g22890;BAA01g39920;BAA07g07780;BAA07g42270;BAA08g07680;BAA10g25450;BAA05g05760;BAA05g20020;BAA01g38040;BAA03g11830;BAA04g27610;BAA10g07340;BAA08g03290;BAA06g28850;BAA05g27060;BAA01g05010;BAA03g17390
32	GO:0005618	CC	cell wall	32/ 3815	159/ 38472	0.201258	9.12E-05	0.00723332	BAA07g39680;BAA05g07820;BAA10g17640;BAA05g10560;BAA06g28750;BAA03g60050;BAA03g20330;BAA04g25140;BAA05g22630;BAA05g33580;BAA06g03800;BAA09g21780;BAA03g54910;BAA09g39850;BAA10g04040;BAA05g22890;BAA01g39920;BAA07g07780;BAA07g42270;BAA08g07680;BAA10g25450;BAA05g05760;BAA05g20020;BAA01g38040;BAA03g11830;BAA04g27610;BAA10g07340;BAA08g03290;BAA06g28850;BAA05g27060;BAA01g05010;BAA03g17390
36	GO:0031974	CC	membrane-enclosed lumen	36/ 3815	184/ 38472	0.195652	9.30E-05	0.00723332	BAA04g10700;BAA03g00600;BAA05g03300;BAA09g16590;BAA10g22610;BAA07g43210;BAA08g27700;BAA10g20010;BAA03g30160;BAA10g18450;BAA05g36530;BAA09g53960;BAA01g44780;BAA01g18760;BAA03g02450;BAA03g10420;BAA06g34860;BAA06g11770;BAA08g33610;BAA09g61990;BAA05g06570;BAA02g07730;BAA09g19830;BAA05g39280;BAA07g07780;BAA08g30670;BAA09g28230;BAA07g41250;BAA10g34710;BAA08g19930;BAA04g04350;BAA03g13220;BAA09g45590;BAA…
36	GO:0070013	CC	intracellular organelle lumen	36/ 3815	184/ 38472	0.195652	9.30E-05	0.00723332	BAA04g10700;BAA03g00600;BAA05g03300;BAA09g16590;BAA10g22610;BAA07g43210;BAA08g27700;BAA10g20010;BAA03g30160;BAA10g18450;BAA05g36530;BAA09g53960;BAA01g44780;BAA01g18760;BAA03g02450;BAA03g10420;BAA06g34860;BAA06g11770;BAA08g33610;BAA09g61990;BAA05g06570;BAA02g07730;BAA09g19830;BAA05g39280;BAA07g07780;BAA08g30670;BAA09g28230;BAA07g41250;BAA10g34710;BAA08g19930;BAA04g04350;BAA03g13220;BAA09g45590;BAA…
36	GO:0043233	CC	organelle lumen	36/ 3815	184/ 38472	0.195652	9.30E-05	0.00723332	BAA04g10700;BAA03g00600;BAA05g03300;BAA09g16590;BAA10g22610;BAA07g43210;BAA08g27700;BAA10g20010;BAA03g30160;BAA10g18450;BAA05g36530;BAA09g53960;BAA01g44780;BAA01g18760;BAA03g02450;BAA03g10420;BAA06g34860;BAA06g11770;BAA08g33610;BAA09g61990;BAA05g06570;BAA02g07730;BAA09g19830;BAA05g39280;BAA07g07780;BAA08g30670;BAA09g28230;BAA07g41250;BAA10g34710;BAA08g19930;BAA04g04350;BAA03g13220;BAA09g45590;BAA…
7	GO:0016157	MF	sucrose synthase activity	7/ 3815	13/ 38472	0.538462	9.37E-05	0.00723332	BAA03g04800;BAA02g09430;BAA09g01810;BAA05g15710;BAA02g31370;BAA03g10470;BAA07g37860
4	GO:0006390	BP	mitochondrial transcription	4/ 3815	4/ 38472	1	9.66E-05	0.00733022	BAA07g34200;BAA09g56090;BAA04g17860;BAA04g17870
4	GO:0034245	CC	mitochondrial DNA-directed RNA polymerase complex	4/ 3815	4/ 38472	1	9.66E-05	0.00733022	BAA07g34200;BAA09g56090;BAA04g17860;BAA04g17870
95	GO:0044262	BP	cellular carbohydrate metabolic process	95/ 3815	645/ 38472	0.147287	0.000107532	0.0080285	BAA02g47330;BAA08g32800;BAA06g10890;BAA01g00070;BAA02g40100;BAA07g19900;BAA03g57810;BAA01g17730;BAA09g69030;BAA07g38560;BAA10g23210;BAA04g16330;BAA05g36030;BAA03g45720;BAA06g29710;BAA04g07090;BAA07g21720;BAA07g11780;BAA03g32650;BAA01g00460;BAA06g45130;BAA03g04800;BAA03g43910;BAA03g44370;BAA09g01810;BAA02g18480;BAA01g00810;BAA03g10470;BAA03g55320;BAA07g35380;BAA07g41580;BAA05g15710;BAA05g39260;BAA…
23	GO:0009123	BP	nucleoside monophosphate metabolic process	23/ 3815	100/ 38472	0.23	0.000126928	0.00924733	BAA03g52170;BAA09g36440;BAA03g50060;BAA08g33230;BAA01g14860;BAA05g27240;BAA07g21010;BAA01g34370;BAA06g07180;BAA09g15920;BAA03g61290;BAA06g13020;BAA01g03850;BAA07g21520;BAA01g10840;BAA07g43670;BAA07g04090;BAA07g25360;BAA09g47570;BAA09g46650;BAA08g00310;BAA08g13060;BAA05g10350
23	GO:0009124	BP	nucleoside monophosphate biosynthetic process	23/ 3815	100/ 38472	0.23	0.000126928	0.00924733	BAA03g52170;BAA09g36440;BAA03g50060;BAA08g33230;BAA01g14860;BAA05g27240;BAA07g21010;BAA01g34370;BAA06g07180;BAA09g15920;BAA03g61290;BAA06g13020;BAA01g03850;BAA07g21520;BAA01g10840;BAA07g43670;BAA07g04090;BAA07g25360;BAA09g47570;BAA09g46650;BAA08g00310;BAA08g13060;BAA05g10350
30	GO:0015035	MF	protein-disulfide reductase activity	30/ 3815	147/ 38472	0.204082	0.000133231	0.00962884	BAA05g39050;BAS13g00280;BAA01g09620;BAA03g59770;BAA01g05340;BAA03g48100;BAA02g08340;BAA01g34170;BAA09g67010;BAA03g05310;BAA10g26920;BAA07g24990;BAA10g03740;BAA10g21740;BAA09g54310;BAA09g54350;BAA04g33730;BAA03g56670;BAA04g32340;BAA03g41410;BAS13g01650;BAA01g44230;BAA08g02120;BAA04g00450;BAA09g26270;BAA01g22490;BAA10g02570;BAA09g40600;BAA08g16990;BAA05g12460
8	GO:0016145	BP	S-glycoside catabolic process	8/ 3815	18/ 38472	0.444444	0.000162689	0.0113056	BAA06g02100;BAA06g37140;BAA04g31900;BAA05g04610;BAA07g25140;BAA09g52040;BAA04g31960;BAA02g41410
8	GO:0019759	BP	glycosinolate catabolic process	8/ 3815	18/ 38472	0.444444	0.000162689	0.0113056	BAA06g02100;BAA06g37140;BAA04g31900;BAA05g04610;BAA07g25140;BAA09g52040;BAA04g31960;BAA02g41410
8	GO:0019762	BP	glucosinolate catabolic process	8/ 3815	18/ 38472	0.444444	0.000162689	0.0113056	BAA06g02100;BAA06g37140;BAA04g31900;BAA05g04610;BAA07g25140;BAA09g52040;BAA04g31960;BAA02g41410
5	GO:0051091	BP	positive regulation of DNA-binding transcription factor activity	5/ 3815	7/ 38472	0.714286	0.000169129	0.0114472	BAA03g22870;BAA09g49340;BAA09g03930;BAA05g02110;BAA04g03670
7	GO:0009113	BP	purine nucleobase biosynthetic process	7/ 3815	14/ 38472	0.5	0.000171279	0.0114472	BAA07g04090;BAA07g25360;BAA03g52170;BAA06g07180;BAA01g03850;BAA07g43670;BAA08g33230
22	GO:0009156	BP	ribonucleoside monophosphate biosynthetic process	22/ 3815	95/ 38472	0.231579	0.000172328	0.0114472	BAA03g52170;BAA09g36440;BAA03g50060;BAA08g33230;BAA01g14860;BAA05g27240;BAA07g21010;BAA01g34370;BAA06g07180;BAA09g15920;BAA06g13020;BAA01g03850;BAA07g21520;BAA01g10840;BAA07g43670;BAA07g04090;BAA07g25360;BAA09g47570;BAA09g46650;BAA08g00310;BAA08g13060;BAA05g10350
22	GO:0009161	BP	ribonucleoside monophosphate metabolic process	22/ 3815	95/ 38472	0.231579	0.000172328	0.0114472	BAA03g52170;BAA09g36440;BAA03g50060;BAA08g33230;BAA01g14860;BAA05g27240;BAA07g21010;BAA01g34370;BAA06g07180;BAA09g15920;BAA06g13020;BAA01g03850;BAA07g21520;BAA01g10840;BAA07g43670;BAA07g04090;BAA07g25360;BAA09g47570;BAA09g46650;BAA08g00310;BAA08g13060;BAA05g10350
5	GO:0015204	MF	urea transmembrane transporter activity	5/ 3815	7/ 38472	0.714286	0.000169129	0.0114472	BAA02g27630;BAA07g43180;BAA04g26650;BAA02g34230;BAA06g20940
34	GO:0051082	MF	unfolded protein binding	34/ 3815	177/ 38472	0.19209	0.000195483	0.0127971	BAA01g40860;BAA05g13130;BAA03g56510;BAA10g22200;BAA10g22610;BAA06g40540;BAA03g40730;BAA10g20010;BAA08g22140;BAA06g13980;BAA10g17490;BAA06g26300;BAA09g53960;BAA01g26320;BAA09g18640;BAA08g24900;BAA09g61990;BAA05g38190;BAA01g01250;BAA09g19830;BAA07g07780;BAA06g11770;BAA08g30670;BAA02g41320;BAA01g16210;BAA03g10420;BAA02g03270;BAA01g43660;BAA08g19930;BAA08g33610;BAA06g06570;BAA10g33410;BAA01g43570;BAA…
31	GO:0015926	MF	glucosidase activity	31/ 3815	156/ 38472	0.198718	0.000214019	0.0138103	BAA04g31900;BAA01g20830;BAA06g45870;BAA04g03220;BAA05g04610;BAA04g31960;BAA01g09100;BAA09g36460;BAA03g26300;BAA09g10940;BAA06g02100;BAA08g18850;BAA09g10920;BAA05g39260;BAA10g24180;BAA09g52040;BAA05g33790;BAA01g36730;BAA04g03230;BAA05g38580;BAA10g14320;BAA09g49970;BAA02g14520;BAA05g04600;BAA07g21600;BAA09g10930;BAA03g14600;BAA02g18140;BAA01g33570;BAA02g09880;BAA04g03320
18	GO:0061077	BP	chaperone-mediated protein folding	18/ 3815	73/ 38472	0.246575	0.00021583	0.0138284	BAA09g61990;BAA03g56510;BAA03g10420;BAA01g40860;BAA05g13130;BAA08g00640;BAA02g14500;BAA03g37560;BAA07g07780;BAA05g33900;BAA06g11770;BAA08g30670;BAA10g22200;BAA09g18640;BAA05g16870;BAA02g41320;BAA10g20010;BAA10g33410
11	GO:0006188	BP	IMP biosynthetic process	11/ 3815	33/ 38472	0.333333	0.000218922	0.0138304	BAA07g04090;BAA09g47570;BAA06g07180;BAA01g03850;BAA01g34370;BAA07g21520;BAA08g13060;BAA05g10350;BAA01g10840;BAA03g50060;BAA08g33230
11	GO:0046040	BP	IMP metabolic process	11/ 3815	33/ 38472	0.333333	0.000218922	0.0138304	BAA07g04090;BAA09g47570;BAA06g07180;BAA01g03850;BAA01g34370;BAA07g21520;BAA08g13060;BAA05g10350;BAA01g10840;BAA03g50060;BAA08g33230
31	GO:0009308	BP	amine metabolic process	31/ 3815	159/ 38472	0.194969	0.000252712	0.0155306	BAA02g30340;BAA10g30010;BAA03g22230;BAA10g31250;BAA01g46700;BAA04g30060;BAA01g28210;BAA03g23070;BAA09g06040;BAA08g26220;BAA03g32400;BAA01g30890;BAA04g30900;BAA02g13560;BAA02g04530;BAA01g03880;BAA03g01980;BAA02g02110;BAA01g03490;BAA10g31690;BAA04g20610;BAA04g21710;BAA07g18230;BAA05g02310;BAA03g03540;BAA09g54470;BAA05g21430;BAA10g26910;BAA10g29580;BAA01g03890;BAA04g28770
42	GO:0071669	BP	plant-type cell wall organization or biogenesis	42/ 3815	238/ 38472	0.176471	0.000275809	0.0167226	BAA07g00350;BAA03g43910;BAA06g18760;BAA03g22050;BAA02g06580;BAA03g07350;BAA02g37790;BAA10g34530;BAA08g32800;BAA05g39220;BAA07g22300;BAA03g20060;BAA04g27610;BAA09g51640;BAA07g40800;BAA09g16490;BAA06g21020;BAA09g39850;BAA01g00460;BAA01g46120;BAA10g23210;BAA03g01140;BAA05g08660;BAA03g00430;BAA09g03980;BAA05g05760;BAA07g27060;BAA07g11780;BAA01g08140;BAA06g17940;BAA03g02810;BAA01g00060;BAA03g07370;BAA…
36	GO:0010383	BP	cell wall polysaccharide metabolic process	36/ 3815	197/ 38472	0.182741	0.000290473	0.0173783	BAA03g43910;BAA05g08660;BAA08g32800;BAA06g10890;BAA07g35380;BAA07g41580;BAA02g40100;BAA09g62690;BAA01g08130;BAA03g57810;BAA02g23240;BAA05g39220;BAA01g17730;BAA10g12540;BAA06g36200;BAA03g00430;BAA05g28040;BAA01g36210;BAA10g25570;BAA05g08940;BAA09g48580;BAA06g29180;BAA07g30780;BAA07g21720;BAA07g11780;BAA01g08140;BAA08g28800;BAA03g21110;BAA10g01440;BAA03g45720;BAA01g08120;BAA09g42940;BAA02g11940;BAA…
86	GO:0045229	BP	external encapsulating structure organization	86/ 3815	591/ 38472	0.145516	0.000296934	0.0176481	BAA01g19050;BAA08g32800;BAA07g25140;BAA06g10890;BAA05g09090;BAA02g06960;BAA04g30920;BAA07g40800;BAA03g57810;BAA01g17730;BAA08g30980;BAA09g64550;BAA09g39850;BAA05g17340;BAA01g11800;BAA03g45720;BAA07g27060;BAA03g42600;BAA09g51130;BAA09g46350;BAA01g18820;BAA09g51280;BAA02g06460;BAA03g04800;BAA03g43910;BAA01g11790;BAA02g37790;BAA02g06580;BAA03g35420;BAA01g46120;BAA04g21200;BAA03g00430;BAA03g39370;BAA…
14	GO:0042542	BP	response to hydrogen peroxide	14/ 3815	51/ 38472	0.27451	0.000323931	0.0185215	BAA01g01440;BAA09g03930;BAA06g17260;BAA07g32140;BAA10g17490;BAA06g27880;BAA09g08370;BAA10g16690;BAA06g27970;BAA05g15350;BAA03g00290;BAA02g46250;BAA03g54980;BAA06g20070
555	GO:0035639	MF	purine ribonucleoside triphosphate binding	555/ 3815	4877/ 38472	0.113799	0.000329486	0.0187206	BAA09g63760;BAA03g48030;BAA09g14080;BAA03g63630;BAA07g18770;BAA06g40540;BAA03g39970;BAA04g13710;BAS13g01010;BAA02g03030;BAA01g14860;BAA07g28930;BAA10g15330;BAA03g61980;BAA05g38880;BAA06g41540;BAA09g25460;BAA03g19970;BAA03g42190;BAA09g64990;BAA07g40540;BAA02g45060;BAA10g16790;BAA07g12680;BAA02g34420;BAA01g01270;BAA03g32550;BAA06g36690;BAA05g35020;BAA04g04460;BAA04g08820;BAA01g01390;BAA08g11840;BAA…
102	GO:0006520	BP	cellular amino acid metabolic process	102/ 3815	728/ 38472	0.14011	0.000348488	0.0195543	BAA07g08030;BAA04g11380;BAA08g30700;BAA03g19420;BAA06g29590;BAA09g48860;BAA09g24660;BAA08g03240;BAA05g27240;BAA09g64410;BAA01g00980;BAA06g07400;BAA02g41950;BAA05g08430;BAA09g16310;BAA09g25460;BAA04g21710;BAA05g03540;BAA06g11600;BAA03g42600;BAA02g02530;BAA05g29900;BAA03g32550;BAA04g23380;BAA06g37500;BAA06g27250;BAA04g04340;BAA04g30650;BAA09g36480;BAA03g55090;BAA09g35310;BAA07g24630;BAA06g13920;BAA…
45	GO:0009991	BP	response to extracellular stimulus	45/ 3815	264/ 38472	0.170455	0.000381558	0.0209345	BAA01g10130;BAA09g26260;BAA06g17260;BAA04g24580;BAA06g18760;BAA01g33390;BAA06g41650;BAA01g36500;BAA03g37140;BAA07g43180;BAA07g09280;BAA08g16480;BAA09g67010;BAA10g12580;BAA07g12510;BAA03g15410;BAA03g00490;BAA10g24530;BAA02g47210;BAA05g27240;BAA07g21010;BAA02g10070;BAA03g26780;BAA01g47220;BAA09g10650;BAA02g15640;BAA03g15440;BAA10g07920;BAA10g31690;BAA03g49400;BAA03g43820;BAA05g29370;BAA05g02160;BAA…
8	GO:0006144	BP	purine nucleobase metabolic process	8/ 3815	20/ 38472	0.4	0.000390569	0.0209345	BAA07g04090;BAA07g25360;BAA09g26260;BAA03g52170;BAA06g07180;BAA01g03850;BAA07g43670;BAA08g33230
11	GO:0005732	CC	sno(s)RNA-containing ribonucleoprotein complex	11/ 3815	35/ 38472	0.314286	0.000391624	0.0209345	BAA06g35570;BAA09g05150;BAA03g08860;BAA08g36230;BAA04g08170;BAA10g03320;BAA07g16890;BAA08g20290;BAA06g09590;BAA03g37160;BAA09g10260
30	GO:0015036	MF	disulfide oxidoreductase activity	30/ 3815	156/ 38472	0.192308	0.000387281	0.0209345	BAA05g39050;BAS13g00280;BAA01g09620;BAA03g59770;BAA01g05340;BAA03g48100;BAA02g08340;BAA01g34170;BAA09g67010;BAA03g05310;BAA10g26920;BAA07g24990;BAA10g03740;BAA10g21740;BAA09g54310;BAA09g54350;BAA04g33730;BAA03g56670;BAA04g32340;BAA03g41410;BAS13g01650;BAA01g44230;BAA08g02120;BAA04g00450;BAA09g26270;BAA01g22490;BAA10g02570;BAA09g40600;BAA08g16990;BAA05g12460
8	GO:0102682	MF	N6-(Delta2-isopentenyl)-adenosine 5'-monophosphate phosphoribohydrolase activity	8/ 3815	20/ 38472	0.4	0.000390569	0.0209345	BAA04g20610;BAA10g31250;BAA02g04530;BAA07g18230;BAA02g02110;BAA10g26910;BAA01g03490;BAA09g06040
58	GO:0006364	BP	rRNA processing	58/ 3815	366/ 38472	0.15847	0.000396389	0.0210646	BAA05g35180;BAA03g47740;BAA07g09060;BAA10g03320;BAA10g25440;BAA01g10190;BAA03g40520;BAA03g39970;BAA06g43550;BAA08g36230;BAA08g29680;BAA09g25790;BAA01g41380;BAA01g43590;BAA03g07240;BAA08g32840;BAA06g15510;BAA01g40370;BAA03g08860;BAA06g37110;BAA09g01230;BAA07g25730;BAA09g67330;BAA07g29920;BAA10g05530;BAA03g29700;BAA08g20290;BAA08g30450;BAA03g54620;BAA05g38210;BAA03g24040;BAA02g14130;BAA05g41120;BAA…
5	GO:1990538	MF	xylan O-acetyltransferase activity	5/ 3815	8/ 38472	0.625	0.000413976	0.0217434	BAA02g23240;BAA03g21110;BAA03g00430;BAA09g48580;BAA07g21720
9	GO:0070588	BP	calcium ion transmembrane transport	9/ 3815	25/ 38472	0.36	0.000427408	0.0218409	BAA01g06330;BAA07g12500;BAA08g07680;BAA01g40140;BAA01g06340;BAA03g62770;BAA07g16770;BAA06g06890;BAA08g26030
9	GO:0010039	BP	response to iron ion	9/ 3815	25/ 38472	0.36	0.000427408	0.0218409	BAA04g20570;BAA07g18100;BAA03g00290;BAA08g21370;BAA01g15980;BAA06g32990;BAA03g43260;BAA07g16040;BAA03g53560
10	GO:0008061	MF	chitin binding	10/ 3815	30/ 38472	0.333333	0.000421896	0.0218409	BAA03g36950;BAA04g17600;BAA03g24020;BAA09g19860;BAA05g10080;BAA01g12120;BAA04g24460;BAA04g31420;BAA03g23970;BAA03g33300
9	GO:0015172	MF	acidic amino acid transmembrane transporter activity	9/ 3815	25/ 38472	0.36	0.000427408	0.0218409	BAA06g42400;BAA03g51340;BAA02g17900;BAA01g29240;BAA04g13670;BAA04g25240;BAA07g19810;BAA03g66570;BAA02g46570
68	GO:0006979	BP	response to oxidative stress	68/ 3815	449/ 38472	0.151448	0.00044219	0.0221868	BAA04g10700;BAA07g18100;BAA06g17260;BAA05g06560;BAA06g27880;BAS13g00280;BAA09g65740;BAA06g28750;BAA07g15150;BAA03g54980;BAA02g16710;BAA03g60050;BAA05g15350;BAA05g36840;BAA03g20330;BAA03g54240;BAA02g46250;BAA02g21400;BAA06g20070;BAA07g15140;BAA06g38440;BAA01g42840;BAA10g10280;BAA09g57420;BAA01g44780;BAA03g22230;BAA06g19360;BAA06g27970;BAA06g34860;BAA02g47810;BAA06g17250;BAA03g54910;BAA06g37500;BAA…
63	GO:1901137	BP	carbohydrate derivative biosynthetic process	63/ 3815	409/ 38472	0.154034	0.000442929	0.0221868	BAA04g16320;BAA09g36440;BAA10g17210;BAA05g03540;BAA07g19230;BAA04g21020;BAA07g36880;BAA07g35220;BAA05g36840;BAA06g08130;BAA09g25610;BAA03g50060;BAA08g33230;BAA01g14860;BAA03g00490;BAA03g16690;BAA10g24450;BAA09g08370;BAA05g27240;BAA07g21010;BAA02g03030;BAA06g31830;BAA06g07180;BAA04g03330;BAA09g15920;BAA09g10650;BAA01g12480;BAA09g35310;BAA08g13060;BAA05g02290;BAA02g21920;BAA05g13120;BAA03g61290;BAA…
4	GO:0006562	BP	proline catabolic process	4/ 3815	5/ 38472	0.8	0.000444521	0.0221868	BAA06g37500;BAA04g11380;BAA06g27250;BAA02g41220
4	GO:0061927	CC	TOC-TIC supercomplex I	4/ 3815	5/ 38472	0.8	0.000444521	0.0221868	BAA01g26570;BAA10g05710;BAA06g21490;BAA08g34770
54	GO:0009409	BP	response to cold	54/ 3815	337/ 38472	0.160237	0.000453909	0.0225309	BAA09g48580;BAA05g05580;BAA05g25080;BAA06g22270;BAA09g65740;BAA09g57870;BAA06g15290;BAA04g32570;BAA07g16050;BAA05g06630;BAA07g24330;BAA08g16480;BAA09g48190;BAA03g39480;BAA10g24530;BAA10g12330;BAA02g27590;BAA01g17970;BAA05g22320;BAA09g59590;BAA05g39900;BAA03g43720;BAA04g01100;BAA05g16870;BAA10g26680;BAA03g20420;BAA09g01850;BAA03g00290;BAA02g14930;BAA01g39650;BAA04g14530;BAA01g06410;BAA07g20820;BAA…
171	GO:1901362	BP	organic cyclic compound biosynthetic process	171/ 3815	1333/ 38472	0.128282	0.000459814	0.0226992	BAA07g15540;BAA04g31590;BAA09g27770;BAA07g42400;BAA06g39260;BAA06g31830;BAA09g68750;BAA02g11350;BAA09g43300;BAA05g36840;BAA04g17870;BAA03g28260;BAA10g29480;BAA09g56090;BAA03g23850;BAA01g11740;BAA10g24450;BAA05g27240;BAA07g21010;BAA02g03030;BAA01g14860;BAA07g01010;BAA01g00980;BAA06g41090;BAA05g13120;BAA03g61290;BAA06g13020;BAA04g21710;BAA01g03850;BAA07g21520;BAA05g25860;BAA02g30870;BAA07g43670;BAA…
39	GO:0016667	MF	oxidoreductase activity, acting on a sulfur group of donors	39/ 3815	224/ 38472	0.174107	0.000463807	0.0227719	BAA05g39050;BAS13g00280;BAA01g09620;BAA03g59770;BAA03g48100;BAA03g54240;BAA02g08340;BAA01g34170;BAA09g67010;BAA03g05310;BAA01g22100;BAA10g26920;BAA09g54350;BAA07g24990;BAA10g02570;BAA09g35060;BAA10g21740;BAA08g02120;BAA01g02080;BAA09g54310;BAA03g51830;BAA04g33730;BAA03g56670;BAA04g32340;BAA03g41410;BAS13g01650;BAA03g39310;BAA01g44230;BAA10g03740;BAA04g12680;BAA04g00450;BAA03g36050;BAA09g26270;BAA…
59	GO:0016072	BP	rRNA metabolic process	59/ 3815	376/ 38472	0.156915	0.000475303	0.0232102	BAA05g35180;BAA03g47740;BAA07g09060;BAA10g03320;BAA10g25440;BAA01g10190;BAA03g40520;BAA03g39970;BAA06g43550;BAA08g36230;BAA08g29680;BAA09g25790;BAA01g41380;BAA01g43590;BAA03g07240;BAA08g32840;BAA06g15510;BAA01g40370;BAA03g08860;BAA06g37110;BAA09g01230;BAA07g25730;BAA09g67330;BAA07g29920;BAA10g05530;BAA03g29700;BAA08g20290;BAA08g30450;BAA09g53230;BAA05g38210;BAA03g24040;BAA02g14130;BAA05g41120;BAA…
501	GO:0005524	MF	ATP binding	501/ 3815	4382/ 38472	0.114331	0.000478926	0.0232614	BAA09g63760;BAA03g48030;BAA09g14080;BAA03g63630;BAA07g18770;BAA06g40540;BAA03g39970;BAA04g13710;BAS13g01010;BAA02g03030;BAA01g14860;BAA07g28930;BAA10g15330;BAA03g61980;BAA05g38880;BAA06g41540;BAA09g25460;BAA03g19970;BAA03g42190;BAA09g64990;BAA07g40540;BAA02g45060;BAA10g16790;BAA07g12680;BAA01g01270;BAA03g32550;BAA06g36690;BAA04g04460;BAA04g08820;BAA01g01390;BAA08g11840;BAA05g18690;BAA08g00310;BAA…
29	GO:0042440	BP	pigment metabolic process	29/ 3815	150/ 38472	0.193333	0.00048472	0.0234169	BAA06g28200;BAA06g43410;BAA04g31960;BAA10g21680;BAA10g29480;BAA03g32760;BAA03g52540;BAA10g16010;BAA01g21290;BAA03g54760;BAA04g13730;BAA08g06660;BAA02g26780;BAA09g68640;BAA07g34860;BAA02g05520;BAA10g13770;BAA06g01340;BAA10g12130;BAA10g12110;BAA05g04600;BAA05g33240;BAA01g19450;BAA03g13540;BAA04g29210;BAA10g02330;BAA09g08510;BAA02g02820;BAA03g41440
15	GO:0009690	BP	cytokinin metabolic process	15/ 3815	59/ 38472	0.254237	0.000497094	0.023887	BAA04g20610;BAA09g06040;BAA04g30060;BAA10g31250;BAA09g54470;BAA02g13560;BAA02g04530;BAA07g18230;BAA02g02110;BAA10g26910;BAA01g03490;BAA03g23070;BAA10g31690;BAA05g02310;BAA08g26220
11	GO:0006816	BP	calcium ion transport	11/ 3815	36/ 38472	0.305556	0.00051378	0.024301	BAA01g06330;BAA09g51720;BAA06g06890;BAA07g12500;BAA08g07680;BAA01g40140;BAA01g06340;BAA03g62770;BAA07g16770;BAA04g02140;BAA08g26030
44	GO:0050660	MF	flavin adenine dinucleotide binding	44/ 3815	260/ 38472	0.169231	0.000513746	0.024301	BAA09g35430;BAA05g10560;BAA04g11380;BAA01g38570;BAA09g14270;BAA09g01630;BAA05g10540;BAA04g17020;BAA09g21750;BAA01g12680;BAA04g30060;BAA03g46010;BAA03g23070;BAA04g25140;BAA09g48640;BAA02g40000;BAA09g68340;BAA01g22100;BAA09g06710;BAA09g64120;BAA02g13560;BAA09g21780;BAA05g00350;BAA09g09860;BAA07g37670;BAA06g10150;BAA09g06520;BAA03g01370;BAA05g01080;BAA06g46620;BAA09g35440;BAA07g26710;BAA03g39310;BAA…
36	GO:0046390	BP	ribose phosphate biosynthetic process	36/ 3815	203/ 38472	0.17734	0.000557816	0.0261104	BAA06g08130;BAA09g36440;BAA06g31830;BAA07g35220;BAA05g36840;BAA06g07510;BAA03g50060;BAA08g33230;BAA01g14860;BAA03g16690;BAA09g08370;BAA05g27240;BAA07g21010;BAA02g03030;BAA01g34370;BAA06g07180;BAA09g15920;BAA06g27970;BAA01g12480;BAA09g35310;BAA03g52170;BAA06g13020;BAA01g03850;BAA07g21520;BAA01g10840;BAA07g43670;BAA07g04090;BAA07g25360;BAA01g15760;BAA09g47570;BAA09g46650;BAA08g00310;BAA09g25610;BAA…
8	GO:0033500	BP	carbohydrate homeostasis	8/ 3815	21/ 38472	0.380952	0.000576271	0.0264721	BAA02g13430;BAA08g03000;BAA01g46840;BAA05g19650;BAA06g41650;BAA10g33680;BAA07g39300;BAA10g06490
12	GO:0015205	MF	nucleobase transmembrane transporter activity	12/ 3815	42/ 38472	0.285714	0.000573319	0.0264721	BAA09g39490;BAA03g49850;BAA05g36020;BAA08g12930;BAA01g41990;BAA08g12920;BAA09g29900;BAA01g10630;BAA08g12940;BAA03g01320;BAA08g24880;BAA09g25070
13	GO:0016998	BP	cell wall macromolecule catabolic process	13/ 3815	48/ 38472	0.270833	0.000604226	0.0272929	BAA03g36950;BAA04g31420;BAA03g24020;BAA07g41580;BAA05g28040;BAA09g19860;BAA10g01440;BAA05g10080;BAA06g29180;BAA07g30780;BAA03g23970;BAA06g36200;BAA05g08940
14	GO:0006541	BP	glutamine metabolic process	14/ 3815	54/ 38472	0.259259	0.000612128	0.0275123	BAA01g36890;BAA03g42600;BAA06g29590;BAA10g23560;BAA04g10600;BAA05g29900;BAA03g15410;BAA09g15920;BAA06g21100;BAA02g07000;BAA09g36440;BAA09g35310;BAA01g12480;BAA02g11060
19	GO:0045491	BP	xylan metabolic process	19/ 3815	84/ 38472	0.22619	0.000631724	0.0282524	BAA08g28800;BAA03g21110;BAA03g00430;BAA07g41580;BAA05g28040;BAA05g08660;BAA09g42940;BAA10g01440;BAA02g11940;BAA02g23240;BAA09g48580;BAA01g36210;BAA06g29180;BAA07g30780;BAA10g12540;BAA07g21720;BAA06g36200;BAA07g11780;BAA05g39220
76	GO:0042592	BP	homeostatic process	76/ 3815	520/ 38472	0.146154	0.000640343	0.0283648	BAA05g29370;BAA10g02030;BAA07g16770;BAA04g30080;BAA08g11550;BAA05g39050;BAA04g24580;BAA06g41650;BAA01g36500;BAA10g25400;BAA07g33820;BAA02g46100;BAA10g33680;BAA06g12230;BAA09g43300;BAA07g25140;BAA03g00290;BAA10g23820;BAA07g22300;BAA08g26030;BAA01g06330;BAA05g07950;BAA01g22100;BAA05g32030;BAA10g23590;BAA08g12430;BAA01g07910;BAA09g19090;BAA08g05810;BAA02g05480;BAA04g15080;BAA01g22210;BAA03g43720;BAA…
142	GO:0018130	BP	heterocycle biosynthetic process	142/ 3815	1083/ 38472	0.131117	0.000645619	0.0284513	BAA04g31590;BAA09g27770;BAA06g39260;BAA09g68750;BAA02g11350;BAA05g36840;BAA04g17870;BAA03g28260;BAA10g29480;BAA09g56090;BAA03g23850;BAA10g24450;BAA05g27240;BAA07g21010;BAA02g03030;BAA05g25860;BAA07g01010;BAA06g41090;BAA05g13120;BAA03g61290;BAA06g13020;BAA03g19970;BAA01g03850;BAA07g21520;BAA07g42400;BAA07g43670;BAA01g19450;BAA07g25360;BAA01g16020;BAA04g29210;BAA05g35020;BAA03g14360;BAA05g10350;BAA…
17	GO:0010029	BP	regulation of seed germination	17/ 3815	73/ 38472	0.232877	0.000652735	0.028487	BAA06g06420;BAA06g07900;BAA07g39300;BAA10g31010;BAA02g13630;BAA09g65860;BAA06g41650;BAA03g46770;BAA09g23950;BAA05g39260;BAA05g41800;BAA06g42770;BAA06g19480;BAA10g34330;BAA02g05070;BAA10g34320;BAA08g16480
25	GO:0033013	BP	tetrapyrrole metabolic process	25/ 3815	125/ 38472	0.2	0.000738828	0.0319358	BAA06g28200;BAA04g31960;BAA10g21680;BAA04g23040;BAA10g29480;BAA03g52540;BAA10g16010;BAA01g21290;BAA03g32760;BAA05g37450;BAA04g13730;BAA08g06660;BAA02g26780;BAA09g68640;BAA10g02190;BAA07g34860;BAA02g05520;BAA10g13770;BAA05g33240;BAA01g19450;BAA04g29210;BAA10g02330;BAA09g08510;BAA02g02820;BAA03g41440
149	GO:0010033	BP	response to organic substance	149/ 3815	1149/ 38472	0.129678	0.000766131	0.0329582	BAA04g17600;BAA07g43110;BAA05g13130;BAA01g33390;BAA06g41650;BAA02g22750;BAA09g01050;BAA05g41800;BAA03g37140;BAA07g25140;BAA08g21690;BAA02g46250;BAA08g16480;BAA02g27570;BAA10g20150;BAA02g13630;BAA09g58280;BAA03g43720;BAA02g06390;BAA09g44450;BAA01g04460;BAA05g24380;BAA10g21540;BAA06g41230;BAA06g04470;BAA05g13120;BAA04g17730;BAA04g19730;BAA10g14870;BAA03g42600;BAA01g19450;BAA05g08140;BAA08g33610;BAA…
35	GO:0009260	BP	ribonucleotide biosynthetic process	35/ 3815	199/ 38472	0.175879	0.000772086	0.033057	BAA09g36440;BAA06g31830;BAA07g35220;BAA05g36840;BAA06g07510;BAA03g50060;BAA08g33230;BAA01g14860;BAA03g16690;BAA09g08370;BAA05g27240;BAA07g21010;BAA02g03030;BAA09g15920;BAA06g07180;BAA01g34370;BAA06g27970;BAA01g12480;BAA09g35310;BAA03g52170;BAA06g13020;BAA01g03850;BAA07g21520;BAA01g10840;BAA07g43670;BAA07g04090;BAA07g25360;BAA01g15760;BAA09g47570;BAA09g46650;BAA08g00310;BAA09g25610;BAA08g13060;BAA…
126	GO:0016757	MF	glycosyltransferase activity	126/ 3815	951/ 38472	0.132492	0.000787076	0.033493	BAA03g36420;BAA03g48030;BAA08g32800;BAA06g10890;BAA01g33860;BAA09g47380;BAA01g00070;BAA07g21010;BAA03g57810;BAA01g17730;BAA08g30980;BAA10g23210;BAA01g36210;BAA09g47360;BAA02g09410;BAA01g03850;BAA07g43670;BAA07g11780;BAA05g17830;BAA03g57820;BAA09g50280;BAA07g25360;BAA10g04480;BAA03g17990;BAA01g43110;BAA09g19720;BAA04g26620;BAA07g28430;BAA06g45130;BAA10g31680;BAA02g06460;BAA03g04800;BAA03g43910;BAA…
8	GO:0045037	BP	protein import into chloroplast stroma	8/ 3815	22/ 38472	0.363636	0.000827245	0.0345988	BAA10g18940;BAA09g02700;BAA06g21490;BAA10g05710;BAA10g23510;BAA07g25960;BAA01g26570;BAA08g34770
22	GO:0071310	BP	cellular response to organic substance	22/ 3815	106/ 38472	0.207547	0.000832076	0.0346404	BAA07g18100;BAA04g17600;BAA01g40860;BAA05g13130;BAA06g41650;BAA09g16590;BAA10g33680;BAA04g24460;BAA10g26150;BAA07g25140;BAA08g16480;BAA01g36720;BAA03g43720;BAA09g44450;BAA04g20570;BAA03g16620;BAA04g17730;BAA01g45680;BAA07g07780;BAA01g46840;BAA03g05910;BAA06g43410
55	GO:0009415	BP	response to water	55/ 3815	352/ 38472	0.15625	0.000839792	0.0347711	BAA03g46330;BAA05g06560;BAA06g41650;BAA09g01810;BAA09g16590;BAA06g29600;BAA08g01170;BAA04g03570;BAA07g25140;BAA08g16480;BAA01g37650;BAA05g26810;BAA05g25080;BAA05g15610;BAA01g04330;BAA05g22320;BAA01g01340;BAA05g24380;BAA03g43720;BAA09g07560;BAA05g00770;BAA10g31690;BAA03g52930;BAA06g21600;BAA05g13120;BAA01g39650;BAA04g14530;BAA03g58530;BAA07g02910;BAA01g44880;BAA09g36200;BAA03g46770;BAA01g07360;BAA…
70	GO:0005730	CC	nucleolus	70/ 3815	475/ 38472	0.147368	0.000842912	0.0347711	BAA01g18570;BAA01g33530;BAA05g25080;BAA01g21980;BAA03g24760;BAA09g47290;BAA10g02090;BAA02g16180;BAA10g25440;BAA01g08330;BAA09g05840;BAA03g39970;BAA07g42570;BAA08g36230;BAA08g29680;BAA01g41380;BAA05g39240;BAA05g34100;BAA07g02480;BAA02g22970;BAA03g08860;BAA03g37160;BAA02g47330;BAA08g32840;BAA06g03800;BAA07g29920;BAA10g18930;BAA10g05530;BAA08g20290;BAA08g30450;BAA09g53230;BAA05g35180;BAA07g11840;BAA…
5	GO:0006851	BP	mitochondrial calcium ion transmembrane transport	5/ 3815	9/ 38472	0.555556	0.000855165	0.0351162	BAA07g16770;BAA06g06890;BAA01g06330;BAA01g06340;BAA03g62770
65	GO:0008194	MF	UDP-glycosyltransferase activity	65/ 3815	434/ 38472	0.14977	0.000866427	0.0354177	BAA02g06460;BAA03g04800;BAA01g46260;BAA03g36420;BAA05g08660;BAA07g14110;BAA09g01810;BAA03g48030;BAA09g65740;BAA10g04590;BAA01g33840;BAA02g31370;BAA05g25570;BAA04g23320;BAA03g10470;BAA04g33470;BAA02g26550;BAA01g33860;BAA09g47380;BAA03g47890;BAA05g08810;BAA03g48010;BAA01g00070;BAA07g14090;BAA07g11780;BAA09g10710;BAA05g15710;BAA03g08530;BAA09g10650;BAA05g13470;BAA10g12540;BAA05g41440;BAA08g09270;BAA…
262	GO:0005886	CC	plasma membrane	262/ 3815	2174/ 38472	0.120515	0.000873874	0.0355612	BAA06g14630;BAA05g14900;BAA04g17600;BAA10g34840;BAA01g15980;BAA06g14320;BAA03g52930;BAA09g52700;BAA06g03800;BAA08g31420;BAA02g34420;BAA02g05000;BAA06g39140;BAA07g25140;BAA05g08380;BAA08g16480;BAA09g64960;BAA02g28150;BAA08g23220;BAA01g33030;BAA01g16010;BAA01g11740;BAA01g15150;BAA08g35490;BAA09g17360;BAA10g03810;BAA09g58280;BAA04g32110;BAA09g53250;BAA02g05480;BAA01g14860;BAA06g01640;BAA10g29240;BAA…
53	GO:0009414	BP	response to water deprivation	53/ 3815	337/ 38472	0.15727	0.000897401	0.0363548	BAA03g46330;BAA05g06560;BAA03g52930;BAA09g01810;BAA09g16590;BAA06g29600;BAA08g01170;BAA04g03570;BAA07g25140;BAA08g16480;BAA01g37650;BAA05g26810;BAA05g25080;BAA05g15610;BAA01g04330;BAA01g01340;BAA05g24380;BAA03g43720;BAA09g07560;BAA10g31690;BAA06g41650;BAA06g21600;BAA05g13120;BAA01g39650;BAA04g14530;BAA03g58530;BAA07g02910;BAA01g44880;BAA09g36200;BAA03g46770;BAA01g07360;BAA08g07680;BAA09g57870;BAA…
24	GO:0006778	BP	porphyrin-containing compound metabolic process	24/ 3815	119/ 38472	0.201681	0.000967226	0.0368319	BAA06g28200;BAA04g31960;BAA10g21680;BAA04g23040;BAA10g29480;BAA03g52540;BAA10g16010;BAA01g21290;BAA03g32760;BAA04g13730;BAA08g06660;BAA02g26780;BAA09g68640;BAA10g02190;BAA07g34860;BAA02g05520;BAA10g13770;BAA05g33240;BAA01g19450;BAA04g29210;BAA10g02330;BAA09g08510;BAA02g02820;BAA03g41440
24	GO:1901657	BP	glycosyl compound metabolic process	24/ 3815	119/ 38472	0.201681	0.000967226	0.0368319	BAA06g02100;BAA02g39000;BAA03g46330;BAA05g04610;BAA04g31960;BAA07g25140;BAA02g41410;BAA04g26620;BAA04g31900;BAA09g52040;BAA10g21540;BAA01g16280;BAA02g21920;BAA05g13120;BAA05g14430;BAA09g07560;BAA05g03540;BAA07g43670;BAA05g04600;BAA06g37140;BAA07g12240;BAA07g25360;BAA03g52170;BAA03g27060
3	GO:1904821	BP	chloroplast disassembly	3/ 3815	3/ 38472	1	0.00097441	0.0368319	BAA05g24430;BAA03g14360;BAA04g19170
3	GO:0090322	BP	regulation of superoxide metabolic process	3/ 3815	3/ 38472	1	0.00097441	0.0368319	BAA05g23620;BAA01g45990;BAA02g18640
28	GO:0016879	MF	ligase activity, forming carbon-nitrogen bonds	28/ 3815	150/ 38472	0.186667	0.000914674	0.0368319	BAA01g36890;BAA06g29590;BAA01g30530;BAA04g10600;BAA09g14080;BAA03g14980;BAA09g36440;BAA08g33230;BAA02g02010;BAA09g15920;BAA03g42760;BAA06g07180;BAA01g34370;BAA06g21100;BAA02g07000;BAA09g35310;BAA08g27180;BAA01g12480;BAA03g13220;BAA10g23560;BAA09g25460;BAA07g21520;BAA04g32990;BAA09g47570;BAA05g29900;BAA06g07510;BAA03g55620;BAA09g56580
27	GO:0016769	MF	transferase activity, transferring nitrogenous groups	27/ 3815	141/ 38472	0.191489	0.000932249	0.0368319	BAA04g22610;BAA02g21440;BAA06g28200;BAA03g04990;BAA04g17010;BAA09g11670;BAA08g15450;BAA08g03240;BAA09g32530;BAA09g08510;BAA06g07400;BAA06g13920;BAA01g06410;BAA09g16310;BAA09g53110;BAA01g04780;BAA08g22660;BAA05g27930;BAA03g59270;BAA08g15440;BAA03g42600;BAA08g33110;BAA03g21170;BAA08g08060;BAA03g13220;BAA01g22710;BAA08g29850
27	GO:0008483	MF	transaminase activity	27/ 3815	141/ 38472	0.191489	0.000932249	0.0368319	BAA04g22610;BAA02g21440;BAA06g28200;BAA03g04990;BAA04g17010;BAA09g11670;BAA08g15450;BAA08g03240;BAA09g32530;BAA09g08510;BAA06g07400;BAA06g13920;BAA01g06410;BAA09g16310;BAA09g53110;BAA01g04780;BAA08g22660;BAA05g27930;BAA03g59270;BAA08g15440;BAA03g42600;BAA08g33110;BAA03g21170;BAA08g08060;BAA03g13220;BAA01g22710;BAA08g29850
3	GO:0047807	MF	cytokinin 7-beta-glucosyltransferase activity	3/ 3815	3/ 38472	1	0.00097441	0.0368319	BAA10g31670;BAA10g31690;BAA10g31680
3	GO:0070626	MF	(S)-2-(5-amino-1-(5-phospho-D-ribosyl)imidazole-4-carboxamido) succinate lyase (fumarate-forming) activity	3/ 3815	3/ 38472	1	0.00097441	0.0368319	BAA08g13060;BAA03g50060;BAA01g10840
3	GO:0004018	MF	N6-(1,2-dicarboxyethyl)AMP AMP-lyase (fumarate-forming) activity	3/ 3815	3/ 38472	1	0.00097441	0.0368319	BAA08g13060;BAA03g50060;BAA01g10840
3	GO:0080062	MF	cytokinin 9-beta-glucosyltransferase activity	3/ 3815	3/ 38472	1	0.00097441	0.0368319	BAA10g31670;BAA10g31690;BAA10g31680
587	GO:0097367	MF	carbohydrate derivative binding	587/ 3815	5242/ 38472	0.11198	0.00102617	0.0385844	BAA03g36950;BAA09g63760;BAA03g48030;BAA09g14080;BAA03g63630;BAA07g18770;BAA06g40540;BAA03g39970;BAA04g13710;BAS13g01010;BAA02g03030;BAA01g14860;BAA07g28930;BAA10g15330;BAA03g61980;BAA05g38880;BAA06g41540;BAA09g25460;BAA03g19970;BAA03g42190;BAA09g64990;BAA07g40540;BAA01g36090;BAA02g45060;BAA03g42600;BAA10g16790;BAA07g12680;BAA02g34420;BAA01g01270;BAA03g32550;BAA06g36690;BAA05g35020;BAA04g04460;BAA…
323	GO:0016301	MF	kinase activity	323/ 3815	2746/ 38472	0.117626	0.00102932	0.0385844	BAA07g29000;BAA06g41550;BAA01g05600;BAA02g05000;BAA06g16050;BAA09g63760;BAA10g17420;BAA09g24780;BAA07g07710;BAA03g48030;BAA08g14900;BAA06g31830;BAA03g63630;BAA07g18770;BAA07g36920;BAA06g04170;BAA06g39140;BAA05g36840;BAA03g57590;BAA04g17600;BAA02g27470;BAA02g29990;BAA08g16480;BAA06g41650;BAA08g03000;BAA04g13710;BAA01g15150;BAA06g44250;BAA03g11940;BAA10g17210;BAA04g32110;BAA07g16710;BAA01g14860;BAA…
15	GO:0034754	BP	cellular hormone metabolic process	15/ 3815	63/ 38472	0.238095	0.00104098	0.0388605	BAA04g20610;BAA09g06040;BAA04g30060;BAA10g31250;BAA09g54470;BAA02g13560;BAA02g04530;BAA07g18230;BAA02g02110;BAA10g26910;BAA01g03490;BAA03g23070;BAA10g31690;BAA05g02310;BAA08g26220
83	GO:0020037	MF	heme binding	83/ 3815	589/ 38472	0.140917	0.00106297	0.039518	BAA08g31330;BAA08g17560;BAA01g06860;BAA04g00940;BAA06g17260;BAA09g39430;BAA03g24970;BAA03g22230;BAA01g39930;BAA10g00730;BAA06g28750;BAA05g28360;BAA01g01690;BAA04g16490;BAA05g32690;BAA03g60050;BAA09g43300;BAA03g20330;BAA10g00430;BAA06g19360;BAA09g56570;BAA07g04770;BAA01g12390;BAA03g17360;BAA07g15140;BAA08g28670;BAA06g33510;BAA01g42840;BAA10g10280;BAA07g04360;BAA03g32760;BAA03g40740;BAA01g14490;BAA…
7	GO:0006560	BP	proline metabolic process	7/ 3815	18/ 38472	0.388889	0.00111101	0.0401193	BAA05g06560;BAA06g27250;BAA09g48210;BAA04g11380;BAA02g41220;BAA06g37500;BAA04g04340
7	GO:0042555	CC	MCM complex	7/ 3815	18/ 38472	0.388889	0.00111101	0.0401193	BAA03g43860;BAA06g43700;BAA10g07450;BAA03g30730;BAA06g44680;BAA03g44920;BAS13g01830
7	GO:0004784	MF	superoxide dismutase activity	7/ 3815	18/ 38472	0.388889	0.00111101	0.0401193	BAA04g20570;BAA07g18100;BAA01g17000;BAA09g07120;BAA09g49050;BAA06g32020;BAA01g20020
7	GO:0016721	MF	oxidoreductase activity, acting on superoxide radicals as acceptor	7/ 3815	18/ 38472	0.388889	0.00111101	0.0401193	BAA04g20570;BAA07g18100;BAA01g17000;BAA09g07120;BAA09g49050;BAA06g32020;BAA01g20020
8	GO:0003756	MF	protein disulfide isomerase activity	8/ 3815	23/ 38472	0.347826	0.00115889	0.0413812	BAA07g41250;BAA09g45590;BAA10g03740;BAA06g02230;BAA08g27700;BAA05g00490;BAA10g18450;BAA05g12460
8	GO:0016864	MF	intramolecular oxidoreductase activity, transposing S-S bonds	8/ 3815	23/ 38472	0.347826	0.00115889	0.0413812	BAA07g41250;BAA09g45590;BAA10g03740;BAA06g02230;BAA08g27700;BAA05g00490;BAA10g18450;BAA05g12460
91	GO:0046394	BP	carboxylic acid biosynthetic process	91/ 3815	657/ 38472	0.138508	0.00120612	0.0428978	BAA07g08030;BAA08g30700;BAA07g31090;BAA08g03240;BAA10g24450;BAA04g10600;BAA08g27180;BAA01g00980;BAA09g63050;BAA05g08430;BAA04g21710;BAA03g61110;BAA09g64990;BAA05g03540;BAA06g11600;BAA05g29900;BAA03g04360;BAA01g33490;BAA04g23380;BAA10g02880;BAA04g16320;BAA05g06560;BAA04g04340;BAA05g34980;BAA05g37450;BAA07g18540;BAA03g01980;BAA09g09860;BAA02g18640;BAA06g07400;BAA01g45990;BAA03g43960;BAA01g04780;BAA…
15	GO:0016799	MF	hydrolase activity, hydrolyzing N-glycosyl compounds	15/ 3815	64/ 38472	0.234375	0.00123673	0.0438142	BAA06g03460;BAA04g20610;BAA10g31250;BAA04g09190;BAA05g35050;BAA09g06040;BAA02g04530;BAA05g09340;BAA02g02110;BAA09g60490;BAA10g26910;BAA01g03490;BAA07g18230;BAA05g34570;BAA10g21540
88	GO:0071554	BP	cell wall organization or biogenesis	88/ 3815	634/ 38472	0.138801	0.00126004	0.0444655	BAA07g00350;BAA02g34420;BAA08g32800;BAA07g25140;BAA06g10890;BAA05g09090;BAA04g30920;BAA07g40800;BAA03g57810;BAA01g17730;BAA08g30980;BAA09g69030;BAA09g39850;BAA10g23210;BAA04g21200;BAA05g17340;BAA01g11800;BAA07g27060;BAA07g11780;BAA04g27610;BAA09g51130;BAA01g18820;BAA06g45130;BAA02g06460;BAA03g43910;BAA01g11790;BAA02g37790;BAA02g06580;BAA03g35420;BAA03g20060;BAA09g51640;BAA09g16490;BAA01g46120;BAA…
10	GO:1901658	BP	glycosyl compound catabolic process	10/ 3815	34/ 38472	0.294118	0.00127304	0.0447495	BAA06g02100;BAA05g13120;BAA04g31900;BAA05g04610;BAA06g37140;BAA07g25140;BAA09g52040;BAA04g31960;BAA02g41410;BAA10g21540
50	GO:0034637	BP	cellular carbohydrate biosynthetic process	50/ 3815	320/ 38472	0.15625	0.00130271	0.0452114	BAA03g04800;BAA01g46260;BAA09g42940;BAA05g08660;BAA10g33680;BAA02g31370;BAA03g49500;BAA07g36880;BAA01g00810;BAA03g08530;BAA06g10890;BAA07g32170;BAA01g00070;BAA06g46260;BAA09g62690;BAA02g47330;BAA02g23240;BAA05g27110;BAA05g39220;BAA08g26880;BAA10g12540;BAA01g00460;BAA10g23210;BAA03g02810;BAA02g21920;BAA03g00430;BAA04g16330;BAA02g09430;BAA04g05490;BAA09g48580;BAA10g04480;BAA04g07090;BAA07g21720;BAA…
55	GO:0001101	BP	response to acid chemical	55/ 3815	359/ 38472	0.153203	0.00130275	0.0452114	BAA03g46330;BAA05g06560;BAA06g41650;BAA09g01810;BAA09g16590;BAA06g29600;BAA08g01170;BAA04g03570;BAA07g25140;BAA08g16480;BAA01g37650;BAA05g26810;BAA05g25080;BAA05g15610;BAA01g04330;BAA05g22320;BAA01g01340;BAA05g24380;BAA03g43720;BAA09g07560;BAA05g00770;BAA10g31690;BAA03g52930;BAA06g21600;BAA05g13120;BAA01g39650;BAA04g14530;BAA03g58530;BAA07g02910;BAA01g44880;BAA09g36200;BAA03g46770;BAA01g07360;BAA…
14	GO:0000959	BP	mitochondrial RNA metabolic process	14/ 3815	58/ 38472	0.241379	0.0013112	0.0452114	BAA01g39010;BAA09g56090;BAA06g44570;BAA04g12340;BAA03g06750;BAA06g02020;BAA03g38430;BAA04g17860;BAA04g17870;BAA05g25330;BAA09g64410;BAA10g25090;BAA07g34200;BAA05g11930
24	GO:0071949	MF	FAD binding	24/ 3815	124/ 38472	0.193548	0.00130934	0.0452114	BAA09g35430;BAA09g21720;BAA05g10560;BAA05g10540;BAA01g38570;BAA09g01630;BAA09g21750;BAA01g12680;BAA04g30060;BAA03g23070;BAA04g25140;BAA02g13560;BAA09g21780;BAA05g00350;BAA06g46620;BAA09g06520;BAA05g01080;BAA09g09860;BAA09g35440;BAA07g26710;BAA01g12690;BAA02g04280;BAA04g11380;BAA05g02310
576	GO:0017076	MF	purine nucleotide binding	576/ 3815	5153/ 38472	0.11178	0.00134283	0.046126	BAA09g63760;BAA03g48030;BAA09g14080;BAA03g63630;BAA07g18770;BAA06g40540;BAA03g39970;BAA04g13710;BAS13g01010;BAA02g03030;BAA01g14860;BAA07g28930;BAA10g15330;BAA03g61980;BAA05g38880;BAA06g41540;BAA09g25460;BAA03g19970;BAA03g42190;BAA09g64990;BAA07g40540;BAA01g36090;BAA02g45060;BAA10g16790;BAA07g12680;BAA02g34420;BAA01g01270;BAA03g32550;BAA06g36690;BAA05g35020;BAA04g04460;BAA04g08820;BAA01g01390;BAA…
41	GO:0009165	BP	nucleotide biosynthetic process	41/ 3815	251/ 38472	0.163347	0.00137337	0.0469962	BAA06g08130;BAA09g36440;BAA10g17210;BAA06g39260;BAA07g35220;BAA05g36840;BAA09g25610;BAA03g50060;BAA08g33230;BAA01g14860;BAA03g23610;BAA03g16690;BAA09g08370;BAA05g27240;BAA07g21010;BAA02g03030;BAA06g31830;BAA06g07180;BAA09g15920;BAA06g27970;BAA01g12480;BAA09g35310;BAA03g52170;BAA03g61290;BAA06g13020;BAA01g03850;BAA07g21520;BAA01g10840;BAA07g43670;BAA07g04090;BAA07g25360;BAA01g15760;BAA09g47570;BAA…
6	GO:0071322	BP	cellular response to carbohydrate stimulus	6/ 3815	14/ 38472	0.428571	0.00140663	0.047953	BAA04g20570;BAA07g18100;BAA10g33680;BAA06g41650;BAA01g46840;BAA08g16480
28	GO:0031669	BP	cellular response to nutrient levels	28/ 3815	151/ 38472	0.18543	0.00141755	0.0479629	BAA09g26260;BAA06g17260;BAA04g24580;BAA06g41650;BAA01g36500;BAA09g36440;BAA07g09280;BAA08g16480;BAA09g67010;BAA07g12510;BAA05g39320;BAA10g24530;BAA05g27240;BAA07g21010;BAA02g10070;BAA09g10650;BAA10g07920;BAA03g43820;BAA05g29370;BAA05g02160;BAA04g33730;BAA06g10820;BAA07g43180;BAA03g00490;BAA02g27630;BAA09g46650;BAA01g01270;BAA09g48470
28	GO:0072522	BP	purine-containing compound biosynthetic process	28/ 3815	151/ 38472	0.18543	0.00141755	0.0479629	BAA06g08130;BAA06g31830;BAA07g35220;BAA09g25610;BAA03g50060;BAA08g33230;BAA03g16690;BAA09g08370;BAA02g03030;BAA09g15920;BAA06g07180;BAA01g34370;BAA06g27970;BAA05g13120;BAA06g13020;BAA01g03850;BAA07g21520;BAA01g10840;BAA07g43670;BAA07g04090;BAA07g25360;BAA01g15760;BAA09g47570;BAA03g52170;BAA06g07510;BAA08g13060;BAA09g32160;BAA05g10350
18	GO:1901136	BP	carbohydrate derivative catabolic process	18/ 3815	84/ 38472	0.214286	0.00145237	0.0488166	BAA05g13120;BAA03g36950;BAA06g37140;BAA04g31420;BAA03g24020;BAA09g19860;BAA03g66530;BAA06g02100;BAA04g31900;BAA05g10080;BAA01g12120;BAA05g04610;BAA07g25140;BAA09g52040;BAA04g31960;BAA03g23970;BAA02g41410;BAA10g21540
9	GO:0009624	BP	response to nematode	9/ 3815	29/ 38472	0.310345	0.00145358	0.0488166	BAA10g30890;BAA02g05460;BAA09g18620;BAA02g05480;BAA09g19090;BAA03g27060;BAA09g53250;BAA07g12350;BAA09g69030
15	GO:0016036	BP	cellular response to phosphate starvation	15/ 3815	65/ 38472	0.230769	0.0014625	0.048934	BAA06g17260;BAA04g24580;BAA03g00490;BAA10g24530;BAA06g41650;BAA07g21010;BAA09g46650;BAA08g16480;BAA09g10650;BAA09g36440;BAA01g01270;BAA07g12510;BAA06g10820;BAA07g09280;BAA05g27240
46	GO:0048046	CC	apoplast	46/ 3815	290/ 38472	0.158621	0.00147447	0.0491528	BAA02g09600;BAA03g43910;BAA09g58370;BAA06g28420;BAA02g01360;BAA01g08120;BAA10g01160;BAA08g32800;BAA02g11370;BAA02g46560;BAA01g04290;BAA08g23220;BAA08g33410;BAA05g33580;BAA02g00870;BAA05g15610;BAA04g27610;BAA01g08130;BAA03g57810;BAA01g42650;BAA09g18210;BAA01g17730;BAA08g07410;BAA06g21020;BAA10g21540;BAA03g61580;BAA01g39920;BAA10g25570;BAA07g28990;BAA03g10380;BAA07g42270;BAA08g07680;BAA07g30780;BAA…
93	GO:0016053	BP	organic acid biosynthetic process	93/ 3815	681/ 38472	0.136564	0.00149804	0.0497548	BAA07g08030;BAA08g30700;BAA07g31090;BAA08g03240;BAA10g24450;BAA04g10600;BAA08g27180;BAA01g00980;BAA09g63050;BAA05g08430;BAA04g21710;BAA03g61110;BAA09g64990;BAA05g03540;BAA06g11600;BAA05g29900;BAA03g04360;BAA01g33490;BAA04g23380;BAA10g02880;BAA04g16320;BAA05g06560;BAA04g04340;BAA05g34980;BAA05g37450;BAA07g18540;BAA03g01980;BAA09g09860;BAA02g18640;BAA06g07400;BAA01g45990;BAA03g43960;BAA01g04780;BAA…
