# Supplementary material for: Combined transcriptomic and proteomic analyses uncover molecular basis of heat tolerance in pakchoi (Brassica rapa subsp. chinensis)
Source: Front Plant Sci. 2026 Mar 11;17:1734608. doi: 10.3389/fpls.2026.1734608 (PMC13014383; doi:10.3389/fpls.2026.1734608)
Supplement: Supplementary file 1 [file DataSheet1.zip › Supplementary Material/Table S6.xlsx]

## Sheet: Sheet1
Table S6 The number of up- or down- regualtion DAPs
Protein Accession	HSvsCK	The Sum of Up-regulation DAPs	Protein Accession	HSvsCK	The Sum of Down-regulation DAPs
		251			255
BAA08g15650.1	yes|up	1	BAA06g17250.1	yes|down	1
BAA02g14140.1	yes|up	1	BAA03g63620.1	yes|down	1
BAA02g11650.1	yes|up	1	BAA06g19340.1	yes|down	1
BAA01g06020.1	yes|up	1	BAA08g03570.1	yes|down	1
BAA05g03170.1	yes|up	1	BAA01g15010.1	yes|down	1
BAA07g17970.1	yes|up	1	BAA04g08670.1	yes|down	1
BAA07g40080.1	yes|up	1	BAA10g29500.1	yes|down	1
BAA09g32810.1	yes|up	1	BAA01g13800.1	yes|down	1
BAA06g10130.1	yes|up	1	BAA03g03590.1	yes|down	1
BAA03g15810.1	yes|up	1	BAA09g57870.1	yes|down	1
BAA03g61630.1	yes|up	1	BAA01g22660.1	yes|down	1
BAA01g18150.1	yes|up	1	BAA01g17020.1	yes|down	1
BAA05g06630.1	yes|up	1	BAA05g15990.1	yes|down	1
BAA06g44810.1	yes|up	1	BAA04g20140.1	yes|down	1
BAA01g00370.1	yes|up	1	BAA03g57800.1	yes|down	1
BAA06g36200.1	yes|up	1	BAA10g29950.1	yes|down	1
BAA06g02910.1	yes|up	1	BAA07g16010.1	yes|down	1
BAA02g48220.1	yes|up	1	BAA04g25180.1	yes|down	1
BAA01g42890.1	yes|up	1	BAA07g41580.1	yes|down	1
BAA02g30230.1	yes|up	1	BAA05g29210.1	yes|down	1
BAA04g07530.1	yes|up	1	BAA07g25140.1	yes|down	1
BAA02g03270.1	yes|up	1	BAA07g21730.1	yes|down	1
BAA10g34600.1	yes|up	1	BAA03g30460.1	yes|down	1
BAA02g45200.1	yes|up	1	BAA01g36380.1	yes|down	1
BAA03g35230.1	yes|up	1	BAA03g00290.1	yes|down	1
BAA03g25890.1	yes|up	1	BAA04g08390.1	yes|down	1
BAA09g13470.1	yes|up	1	BAA09g05870.1	yes|down	1
BAA06g36830.1	yes|up	1	BAA02g29370.1	yes|down	1
BAA05g14370.1	yes|up	1	BAA05g18590.1	yes|down	1
BAA04g26520.1	yes|up	1	BAA07g34970.1	yes|down	1
BAA02g11910.1	yes|up	1	BAA09g64850.1	yes|down	1
BAA03g29100.1	yes|up	1	BAA09g09660.1	yes|down	1
BAA04g20440.1	yes|up	1	BAA07g02110.1	yes|down	1
BAA04g26650.1	yes|up	1	BAA04g09070.1	yes|down	1
BAA03g36990.1	yes|up	1	BAA01g14490.1	yes|down	1
BAA01g17660.1	yes|up	1	BAA02g13150.1	yes|down	1
BAA03g44670.1	yes|up	1	BAA03g61550.1	yes|down	1
BAA09g26790.1	yes|up	1	BAA09g48690.1	yes|down	1
BAA05g29950.1	yes|up	1	BAA05g10080.1	yes|down	1
BAA04g07890.1	yes|up	1	BAA02g40920.1	yes|down	1
BAA08g04480.1	yes|up	1	BAA06g28930.1	yes|down	1
BAA05g36320.1	yes|up	1	BAA10g12110.1	yes|down	1
BAA07g26320.1	yes|up	1	BAA10g21540.1	yes|down	1
BAA04g06170.1	yes|up	1	BAA10g10140.1	yes|down	1
BAA01g09380.1	yes|up	1	BAA02g25530.1	yes|down	1
BAA01g16210.1	yes|up	1	BAA05g43170.1	yes|down	1
BAA10g26810.1	yes|up	1	BAA09g09670.1	yes|down	1
BAA02g34720.1	yes|up	1	BAA01g23170.1	yes|down	1
BAA10g12430.1	yes|up	1	BAA05g38580.1	yes|down	1
BAA06g10120.1	yes|up	1	BAA04g11540.1	yes|down	1
BAA07g38040.1	yes|up	1	BAA04g00980.1	yes|down	1
BAA09g53940.1	yes|up	1	BAA02g37690.1	yes|down	1
BAA01g02180.1	yes|up	1	BAA02g11430.1	yes|down	1
BAA07g39680.1	yes|up	1	BAA07g43020.1	yes|down	1
BAA08g13380.1	yes|up	1	BAA07g24550.1	yes|down	1
BAA05g33580.1	yes|up	1	BAA09g09690.1	yes|down	1
BAA01g13240.1	yes|up	1	BAA09g57420.1	yes|down	1
BAA08g08070.1	yes|up	1	BAA09g62030.1	yes|down	1
BAA01g04650.1	yes|up	1	BAA05g28040.1	yes|down	1
BAA03g39040.1	yes|up	1	BAA05g38450.1	yes|down	1
BAA01g19460.1	yes|up	1	BAA05g20510.1	yes|down	1
BAA01g01740.1	yes|up	1	BAA05g16610.1	yes|down	1
BAA09g64100.1	yes|up	1	BAA07g40460.1	yes|down	1
BAA03g19430.1	yes|up	1	BAA02g34590.1	yes|down	1
BAA08g23900.1	yes|up	1	BAA10g04040.1	yes|down	1
BAA04g32340.1	yes|up	1	BAA04g27720.1	yes|down	1
BAA09g16770.1	yes|up	1	BAA02g31370.1	yes|down	1
BAA09g04490.1	yes|up	1	BAA10g29750.1	yes|down	1
BAA05g42370.1	yes|up	1	BAA03g44030.1	yes|down	1
BAA09g24040.1	yes|up	1	BAA05g40780.1	yes|down	1
BAA01g40860.1	yes|up	1	BAA03g24980.1	yes|down	1
BAA04g30710.1	yes|up	1	BAA06g30320.1	yes|down	1
BAA05g34800.1	yes|up	1	BAA10g16460.1	yes|down	1
BAA08g18880.1	yes|up	1	BAA09g61020.1	yes|down	1
BAA01g39920.1	yes|up	1	BAA02g29150.1	yes|down	1
BAA09g16590.1	yes|up	1	BAA08g20930.1	yes|down	1
BAA06g12810.1	yes|up	1	BAA03g30450.1	yes|down	1
BAA10g16550.1	yes|up	1	BAA07g00230.1	yes|down	1
BAA05g12220.1	yes|up	1	BAA05g16900.1	yes|down	1
BAA07g21050.1	yes|up	1	BAA01g22050.1	yes|down	1
BAA04g12120.1	yes|up	1	BAA10g20200.1	yes|down	1
BAA08g11300.1	yes|up	1	BAA10g26910.1	yes|down	1
BAA08g17060.1	yes|up	1	BAA03g27140.1	yes|down	1
BAA05g37320.1	yes|up	1	BAA09g01320.1	yes|down	1
BAA04g24370.1	yes|up	1	BAA04g03220.1	yes|down	1
BAA01g03890.1	yes|up	1	BAA04g10330.1	yes|down	1
BAA07g15060.1	yes|up	1	BAA09g63260.1	yes|down	1
BAA02g42820.1	yes|up	1	BAA05g03550.1	yes|down	1
BAA02g09300.1	yes|up	1	BAA10g13890.1	yes|down	1
BAA08g01210.1	yes|up	1	BAA07g06250.1	yes|down	1
BAA08g12400.1	yes|up	1	BAA08g27080.1	yes|down	1
BAA03g61820.1	yes|up	1	BAA04g27940.1	yes|down	1
BAA07g27850.1	yes|up	1	BAA04g01710.1	yes|down	1
BAA04g14380.1	yes|up	1	BAA09g19640.1	yes|down	1
BAA05g13130.1	yes|up	1	BAA10g00180.1	yes|down	1
BAA01g38040.1	yes|up	1	BAA08g07600.1	yes|down	1
BAA10g20100.1	yes|up	1	BAA06g13080.1	yes|down	1
BAA10g15420.1	yes|up	1	BAA09g20790.1	yes|down	1
BAA07g11550.1	yes|up	1	BAA08g15130.1	yes|down	1
BAA02g26490.1	yes|up	1	BAA05g00760.1	yes|down	1
BAA10g23480.1	yes|up	1	BAA01g05500.1	yes|down	1
BAA09g67200.1	yes|up	1	BAA04g06640.1	yes|down	1
BAA06g09640.1	yes|up	1	BAA08g31330.1	yes|down	1
BAA03g51490.1	yes|up	1	BAA10g30380.1	yes|down	1
BAA02g26550.1	yes|up	1	BAA09g22730.1	yes|down	1
BAA09g57530.1	yes|up	1	BAA03g32760.1	yes|down	1
BAA03g12280.1	yes|up	1	BAA06g30580.1	yes|down	1
BAA01g45330.1	yes|up	1	BAA08g05380.1	yes|down	1
BAA10g31670.1	yes|up	1	BAA06g06660.1	yes|down	1
BAA05g17160.1	yes|up	1	BAA05g23460.1	yes|down	1
BAA06g20950.1	yes|up	1	BAA04g33110.1	yes|down	1
BAA02g16420.1	yes|up	1	BAA06g22630.1	yes|down	1
BAA09g07370.1	yes|up	1	BAA05g23040.1	yes|down	1
BAA10g01440.1	yes|up	1	BAA09g44540.1	yes|down	1
BAA03g08080.1	yes|up	1	BAA06g15980.1	yes|down	1
BAA09g15370.1	yes|up	1	BAA04g21910.1	yes|down	1
BAA09g55420.1	yes|up	1	BAA08g30360.1	yes|down	1
BAA10g28680.1	yes|up	1	BAA05g03870.1	yes|down	1
BAA08g19690.1	yes|up	1	BAA09g12840.1	yes|down	1
BAA01g01040.1	yes|up	1	BAA03g53100.1	yes|down	1
BAA09g44620.1	yes|up	1	BAA09g10830.1	yes|down	1
BAA06g42120.1	yes|up	1	BAA05g00660.1	yes|down	1
BAA01g38250.1	yes|up	1	BAA03g41680.1	yes|down	1
BAA03g28870.1	yes|up	1	BAA09g10870.1	yes|down	1
BAA06g43010.1	yes|up	1	BAA03g00600.1	yes|down	1
BAA03g13540.1	yes|up	1	BAA10g33010.1	yes|down	1
BAA09g58710.1	yes|up	1	BAA03g20330.1	yes|down	1
BAA03g37560.1	yes|up	1	BAA09g07340.1	yes|down	1
BAA01g03900.1	yes|up	1	BAA06g10810.1	yes|down	1
BAA08g10930.1	yes|up	1	BAA03g21170.1	yes|down	1
BAA02g04310.1	yes|up	1	BAA03g57100.1	yes|down	1
BAA10g00810.1	yes|up	1	BAA09g02470.1	yes|down	1
BAA07g14090.1	yes|up	1	BAA03g35420.1	yes|down	1
BAA06g37140.1	yes|up	1	BAA05g04610.1	yes|down	1
BAA05g36450.1	yes|up	1	BAA01g39080.1	yes|down	1
BAA03g05040.1	yes|up	1	BAA02g03880.1	yes|down	1
BAA02g03590.1	yes|up	1	BAA07g23180.1	yes|down	1
BAA06g18280.1	yes|up	1	BAA01g25270.1	yes|down	1
BAA08g30280.1	yes|up	1	BAA07g28360.1	yes|down	1
BAA03g61150.1	yes|up	1	BAA04g02430.1	yes|down	1
BAA04g05970.1	yes|up	1	BAA03g17880.1	yes|down	1
BAA02g05070.1	yes|up	1	BAA07g41060.1	yes|down	1
BAA09g36250.1	yes|up	1	BAA07g15550.1	yes|down	1
BAA03g50880.1	yes|up	1	BAA05g08810.1	yes|down	1
BAA10g13030.1	yes|up	1	BAA09g53580.1	yes|down	1
BAA10g24470.1	yes|up	1	BAA03g53990.1	yes|down	1
BAA04g03290.1	yes|up	1	BAA10g19600.1	yes|down	1
BAA10g01490.1	yes|up	1	BAA04g00140.1	yes|down	1
BAA03g58210.1	yes|up	1	BAA09g54580.1	yes|down	1
BAA01g03880.1	yes|up	1	BAA08g08060.1	yes|down	1
BAA06g31110.1	yes|up	1	BAA09g13490.1	yes|down	1
BAA09g41460.1	yes|up	1	BAA07g08770.1	yes|down	1
BAA04g22570.1	yes|up	1	BAA05g35390.1	yes|down	1
BAA10g30010.1	yes|up	1	BAA03g37460.1	yes|down	1
BAA05g34480.1	yes|up	1	BAA02g13770.1	yes|down	1
BAA01g19810.1	yes|up	1	BAA10g16220.1	yes|down	1
BAA09g43200.1	yes|up	1	BAA09g35060.1	yes|down	1
BAA05g15530.1	yes|up	1	BAA10g29180.1	yes|down	1
BAA10g31680.1	yes|up	1	BAA07g16300.1	yes|down	1
BAA07g19820.1	yes|up	1	BAA10g19410.1	yes|down	1
BAA03g53150.1	yes|up	1	BAA10g03160.1	yes|down	1
BAA03g14250.1	yes|up	1	BAA07g36300.1	yes|down	1
BAA01g04870.1	yes|up	1	BAA05g43260.1	yes|down	1
BAA10g32540.1	yes|up	1	BAA06g08640.1	yes|down	1
BAA07g02150.1	yes|up	1	BAA05g17270.1	yes|down	1
BAA06g41610.1	yes|up	1	BAA03g20720.1	yes|down	1
BAA02g21990.1	yes|up	1	BAA01g15990.1	yes|down	1
BAA05g26580.1	yes|up	1	BAA05g41820.1	yes|down	1
BAA03g11430.1	yes|up	1	BAA08g27310.1	yes|down	1
BAA05g11930.1	yes|up	1	BAA07g35200.1	yes|down	1
BAA03g36950.1	yes|up	1	BAA03g35590.1	yes|down	1
BAA03g39070.1	yes|up	1	BAA07g10610.1	yes|down	1
BAA06g06330.1	yes|up	1	BAA04g31790.1	yes|down	1
BAA09g56350.1	yes|up	1	BAA09g07800.1	yes|down	1
BAA01g32490.1	yes|up	1	BAA05g01080.1	yes|down	1
BAA06g26970.1	yes|up	1	BAA05g39880.1	yes|down	1
BAA07g26200.1	yes|up	1	BAA06g31430.1	yes|down	1
BAA09g50740.1	yes|up	1	BAA03g53490.1	yes|down	1
BAA03g11240.1	yes|up	1	BAA03g53570.1	yes|down	1
BAA10g23790.1	yes|up	1	BAA03g00480.1	yes|down	1
BAA08g30730.1	yes|up	1	BAA01g15050.1	yes|down	1
BAA09g63110.1	yes|up	1	BAA01g02660.1	yes|down	1
BAA09g25130.1	yes|up	1	BAA08g20720.1	yes|down	1
BAA10g32640.1	yes|up	1	BAA09g59610.1	yes|down	1
BAA06g04730.1	yes|up	1	BAA08g35650.1	yes|down	1
BAA09g63550.1	yes|up	1	BAA08g04190.1	yes|down	1
BAA05g41640.1	yes|up	1	BAA06g12190.1	yes|down	1
BAA01g44680.1	yes|up	1	BAA08g29650.1	yes|down	1
BAA03g05360.1	yes|up	1	BAA02g06850.1	yes|down	1
BAA07g00590.1	yes|up	1	BAA05g30580.1	yes|down	1
BAA03g54240.1	yes|up	1	BAA09g36720.1	yes|down	1
BAA05g19370.1	yes|up	1	BAA02g44900.1	yes|down	1
BAA07g40550.1	yes|up	1	BAA09g51130.1	yes|down	1
BAA02g12550.1	yes|up	1	BAA07g15090.1	yes|down	1
BAA02g44790.1	yes|up	1	BAA07g11190.1	yes|down	1
BAA07g43440.1	yes|up	1	BAA06g00950.1	yes|down	1
BAA08g01360.1	yes|up	1	BAA10g30650.1	yes|down	1
BAA03g54320.1	yes|up	1	BAA03g43550.1	yes|down	1
BAA05g33900.1	yes|up	1	BAA09g25980.1	yes|down	1
BAA07g24070.1	yes|up	1	BAA01g36020.1	yes|down	1
BAA03g15850.1	yes|up	1	BAA08g20950.1	yes|down	1
BAA07g35440.1	yes|up	1	BAA06g19920.1	yes|down	1
BAA07g30500.1	yes|up	1	BAA04g29970.1	yes|down	1
BAA05g20260.1	yes|up	1	BAA09g24110.1	yes|down	1
BAA06g35220.1	yes|up	1	BAA07g13190.1	yes|down	1
BAA08g09590.1	yes|up	1	BAA09g43910.1	yes|down	1
BAA08g26890.1	yes|up	1	BAA09g16380.1	yes|down	1
BAA02g14870.1	yes|up	1	BAA03g62230.1	yes|down	1
BAA01g24570.1	yes|up	1	BAA09g44930.1	yes|down	1
BAA02g00580.1	yes|up	1	BAA06g00640.1	yes|down	1
BAA05g27820.1	yes|up	1	BAA06g16090.1	yes|down	1
BAA03g55380.1	yes|up	1	BAA06g38040.1	yes|down	1
BAA07g42940.1	yes|up	1	BAA01g12580.1	yes|down	1
BAA09g48950.1	yes|up	1	BAA02g05570.1	yes|down	1
BAA08g24490.1	yes|up	1	BAA08g32440.1	yes|down	1
BAA06g32390.1	yes|up	1	BAA01g18450.1	yes|down	1
BAA03g07930.1	yes|up	1	BAA09g69220.1	yes|down	1
BAA03g48010.1	yes|up	1	BAA08g09180.1	yes|down	1
BAA03g14570.1	yes|up	1	BAA04g13550.1	yes|down	1
BAA07g18780.1	yes|up	1	BAA06g45450.1	yes|down	1
BAA02g29040.1	yes|up	1	BAA02g31600.1	yes|down	1
BAA01g22410.1	yes|up	1	BAA08g24100.1	yes|down	1
BAA05g31910.1	yes|up	1	BAA01g15040.1	yes|down	1
BAA06g21780.1	yes|up	1	BAA09g08360.1	yes|down	1
BAA04g02230.1	yes|up	1	BAA03g08940.1	yes|down	1
BAA03g43790.1	yes|up	1	BAA10g34210.1	yes|down	1
BAA05g03860.1	yes|up	1	BAA04g01240.1	yes|down	1
BAA02g11630.1	yes|up	1	BAA01g35170.1	yes|down	1
BAA10g17490.1	yes|up	1	BAA06g11610.1	yes|down	1
BAA03g11920.1	yes|up	1	BAA02g08190.1	yes|down	1
BAA07g37450.1	yes|up	1	BAA10g05760.1	yes|down	1
BAA06g21100.1	yes|up	1	BAA07g31460.1	yes|down	1
BAA05g30950.1	yes|up	1	BAA10g30630.1	yes|down	1
BAA03g16370.1	yes|up	1	BAA07g30200.1	yes|down	1
BAA05g36840.1	yes|up	1	BAA06g13670.1	yes|down	1
BAA05g37590.1	yes|up	1	BAA10g31030.1	yes|down	1
BAA06g12460.1	yes|up	1	BAA08g18670.1	yes|down	1
BAA05g03830.1	yes|up	1	BAA08g09300.1	yes|down	1
BAA02g04610.1	yes|up	1	BAA07g00390.1	yes|down	1
BAA02g43720.1	yes|up	1	BAA08g29310.1	yes|down	1
BAA09g09650.1	yes|up	1	BAA04g13670.1	yes|down	1
BAA02g12280.1	yes|up	1	BAA05g05970.1	yes|down	1
BAA03g40740.1	yes|up	1	BAA03g45540.1	yes|down	1
BAA06g00710.1	yes|up	1	BAA04g30260.1	yes|down	1
BAA02g04680.1	yes|up	1	BAA03g34720.1	yes|down	1
BAA08g17050.1	yes|up	1	BAA09g57880.1	yes|down	1
BAA03g05060.1	yes|up	1	BAA03g47840.1	yes|down	1
BAA10g28850.1	yes|up	1	BAA01g19700.1	yes|down	1
BAA03g51420.1	yes|up	1	BAA01g40000.1	yes|down	1
BAA10g29470.1	yes|up	1	BAA04g10490.1	yes|down	1
BAA06g27470.1	yes|up	1	BAA05g15970.1	yes|down	1
			BAA06g07240.1	yes|down	1
			BAA09g10350.1	yes|down	1
			BAA05g32680.1	yes|down	1
			BAA01g13610.1	yes|down	1
