# Supplementary material for: Combined transcriptomic and proteomic analyses uncover molecular basis of heat tolerance in pakchoi (Brassica rapa subsp. chinensis)
Source: Front Plant Sci. 2026 Mar 11;17:1734608. doi: 10.3389/fpls.2026.1734608 (PMC13014383; doi:10.3389/fpls.2026.1734608)
Supplement: Supplementary file 1 [file DataSheet1.zip › Supplementary Material/Table S7.xlsx]

## Sheet: Table S4 up-regulated Protein G
Table S7 Up-regulated DAPs GO enrichment
Protein Number	GO ID	GO Description	GO Term(Level1)	Ratio_in_study	Ratio_in_pop	Pvalue	Adjusted Pvalue	Rich factor
13	GO:0042026	protein refolding	BP	13/227	33/6096	5.5736E-11	1.4770024E-8	0.39393939393939
18	GO:0009408	response to heat	BP	18/227	79/6096	3.53947E-10	4.6897967E-8	0.22784810126582
24	GO:0009266	response to temperature stimulus	BP	24/227	173/6096	1.7514506E-8	1.547114663E-6	0.13872832369942
10	GO:0051085	chaperone cofactor-dependent protein refolding	BP	10/227	32/6096	1.32121972E-7	8.753080635E-6	0.3125
10	GO:0051084	'de novo' post-translational protein folding	BP	10/227	32/6096	1.32121972E-7	8.753080635E-6	0.3125
37	GO:0009628	response to abiotic stimulus	BP	37/227	401/6096	1.71066826E-7	7.555451466E-6	0.092269326683292
10	GO:0006458	'de novo' protein folding	BP	10/227	36/6096	4.56503764E-7	1.5121687169E-5	0.27777777777778
11	GO:0061077	chaperone-mediated protein folding	BP	11/227	46/6096	6.32447313E-7	1.8622059785E-5	0.23913043478261
49	GO:0006950	response to stress	BP	49/227	663/6096	1.858932319E-6	4.1051422039E-5	0.073906485671192
19	GO:0006457	protein folding	BP	19/227	148/6096	1.955099298E-6	3.9853947226E-5	0.12837837837838
5	GO:0008216	spermidine metabolic process	BP	5/227	8/6096	3.502603377E-6	6.6299278213E-5	0.625
5	GO:0006595	polyamine metabolic process	BP	5/227	11/6096	2.6350223914E-5	0.000367516280904	0.45454545454545
59	GO:0050896	response to stimulus	BP	59/227	948/6096	3.400528537E-5	0.000429114315388	0.062236286919831
4	GO:0008295	spermidine biosynthetic process	BP	4/227	7/6096	6.0006862065E-5	0.000611608401814	0.57142857142857
4	GO:0036294	cellular response to decreased oxygen levels	BP	4/227	8/6096	0.000116511120752	0.00114353507405	0.5
4	GO:0071453	cellular response to oxygen levels	BP	4/227	8/6096	0.000116511120752	0.00114353507405	0.5
3	GO:0006527	arginine catabolic process	BP	3/227	4/6096	0.000198295502497	0.00181201062627	0.75
5	GO:0034605	cellular response to heat	BP	5/227	17/6096	0.00029367204673	0.00204797611535	0.29411764705882
4	GO:0070482	response to oxygen levels	BP	4/227	10/6096	0.000329463117638	0.00223865964549	0.4
4	GO:0006596	polyamine biosynthetic process	BP	4/227	10/6096	0.000329463117638	0.00223865964549	0.4
4	GO:0010286	heat acclimation	BP	4/227	10/6096	0.000329463117638	0.00223865964549	0.4
4	GO:0036293	response to decreased oxygen levels	BP	4/227	10/6096	0.000329463117638	0.00223865964549	0.4
3	GO:0071456	cellular response to hypoxia	BP	3/227	6/6096	0.000937696737442	0.00496979270844	0.5
2	GO:0070370	cellular heat acclimation	BP	2/227	2/6096	0.00138075183178	0.00703652375811	1
2	GO:0016094	polyprenol biosynthetic process	BP	2/227	2/6096	0.00138075183178	0.00703652375811	1
3	GO:0009065	glutamine family amino acid catabolic process	BP	3/227	8/6096	0.00248363595791	0.0106155407878	0.375
3	GO:0001666	response to hypoxia	BP	3/227	8/6096	0.00248363595791	0.0106155407878	0.375
5	GO:0006576	biogenic amine metabolic process	BP	5/227	28/6096	0.00333799671266	0.0128198424472	0.17857142857143
5	GO:0009062	fatty acid catabolic process	BP	5/227	28/6096	0.00333799671266	0.0128198424472	0.17857142857143
8	GO:0070887	cellular response to chemical stimulus	BP	8/227	74/6096	0.00591955561813	0.0178259345319	0.10810810810811
3	GO:0009694	jasmonic acid metabolic process	BP	3/227	12/6096	0.00873628051974	0.0243696246077	0.25
5	GO:0000302	response to reactive oxygen species	BP	5/227	36/6096	0.0100602532044	0.0269289605976	0.13888888888889
4	GO:0042401	biogenic amine biosynthetic process	BP	4/227	24/6096	0.0110649376633	0.0284680435027	0.16666666666667
4	GO:0009309	amine biosynthetic process	BP	4/227	24/6096	0.0110649376633	0.0284680435027	0.16666666666667
5	GO:0072329	monocarboxylic acid catabolic process	BP	5/227	37/6096	0.0112882112938	0.0284892951701	0.13513513513514
5	GO:0009308	amine metabolic process	BP	5/227	37/6096	0.0112882112938	0.0284892951701	0.13513513513514
9	GO:0046395	carboxylic acid catabolic process	BP	9/227	101/6096	0.0125227860595	0.0310143766894	0.089108910891089
9	GO:0016054	organic acid catabolic process	BP	9/227	101/6096	0.0125227860595	0.0310143766894	0.089108910891089
5	GO:0030258	lipid modification	BP	5/227	38/6096	0.0126145671811	0.0306684431467	0.13157894736842
5	GO:0044242	cellular lipid catabolic process	BP	5/227	38/6096	0.0126145671811	0.0306684431467	0.13157894736842
4	GO:0006635	fatty acid beta-oxidation	BP	4/227	25/6096	0.0127961144507	0.0302765207985	0.16
2	GO:0009696	salicylic acid metabolic process	BP	2/227	5/6096	0.0128157663842	0.0297910358931	0.4
2	GO:0006261	DNA-templated DNA replication	BP	2/227	5/6096	0.0128157663842	0.0297910358931	0.4
2	GO:0009741	response to brassinosteroid	BP	2/227	5/6096	0.0128157663842	0.0297910358931	0.4
2	GO:0050898	nitrile metabolic process	BP	2/227	5/6096	0.0128157663842	0.0297910358931	0.4
2	GO:0080028	nitrile biosynthetic process	BP	2/227	5/6096	0.0128157663842	0.0297910358931	0.4
3	GO:0042542	response to hydrogen peroxide	BP	3/227	14/6096	0.0136818331338	0.0290054862437	0.21428571428571
4	GO:0019395	fatty acid oxidation	BP	4/227	26/6096	0.0146910998981	0.0306546572677	0.15384615384615
3	GO:0001676	long-chain fatty acid metabolic process	BP	3/227	15/6096	0.0166402031117	0.0336614795771	0.2
3	GO:0042537	benzene-containing compound metabolic process	BP	3/227	15/6096	0.0166402031117	0.0336614795771	0.2
11	GO:0006979	response to oxidative stress	BP	11/227	134/6096	0.0168119517746	0.0334974978968	0.082089552238806
16	GO:0044255	cellular lipid metabolic process	BP	16/227	229/6096	0.0184628729575	0.0362419358055	0.069868995633188
2	GO:0006021	inositol biosynthetic process	BP	2/227	6/6096	0.0187548012076	0.0362775351826	0.33333333333333
2	GO:0070828	heterochromatin organization	BP	2/227	6/6096	0.0187548012076	0.0362775351826	0.33333333333333
4	GO:0034440	lipid oxidation	BP	4/227	29/6096	0.0214030391865	0.0405129	0.13793103448276
5	GO:0008299	isoprenoid biosynthetic process	BP	5/227	44/6096	0.0228138066828	0.0425750617672	0.11363636363636
3	GO:0051259	protein complex oligomerization	BP	3/227	17/6096	0.0235469791671	0.0430341343399	0.17647058823529
4	GO:0009615	response to virus	BP	4/227	30/6096	0.0239948769787	0.0432560707439	0.13333333333333
23	GO:0042221	response to chemical	BP	23/227	383/6096	0.0242390901033	0.0434010734958	0.060052219321149
2	GO:0001906	cell killing	BP	2/227	7/6096	0.0256183360331	0.0443716277697	0.28571428571429
2	GO:0006607	NLS-bearing protein import into nucleus	BP	2/227	7/6096	0.0256183360331	0.0443716277697	0.28571428571429
2	GO:0031640	killing of cells of another organism	BP	2/227	7/6096	0.0256183360331	0.0443716277697	0.28571428571429
2	GO:0006020	inositol metabolic process	BP	2/227	7/6096	0.0256183360331	0.0443716277697	0.28571428571429
2	GO:0141061	disruption of cell in another organism	BP	2/227	7/6096	0.0256183360331	0.0443716277697	0.28571428571429
2	GO:0016093	polyprenol metabolic process	BP	2/227	7/6096	0.0256183360331	0.0443716277697	0.28571428571429
2	GO:0141060	disruption of anatomical structure in another organism	BP	2/227	7/6096	0.0256183360331	0.0443716277697	0.28571428571429
4	GO:0010410	hemicellulose metabolic process	BP	4/227	31/6096	0.0267688280026	0.0440604932962	0.12903225806452
13	GO:0033554	cellular response to stress	BP	13/227	185/6096	0.0268317259245	0.0438914035185	0.07027027027027
5	GO:0044036	cell wall macromolecule metabolic process	BP	5/227	46/6096	0.0271320211163	0.0441103410786	0.10869565217391
3	GO:0016998	cell wall macromolecule catabolic process	BP	3/227	18/6096	0.0274974	0.0444317612372	0.16666666666667
3	GO:1900140	regulation of seedling development	BP	3/227	18/6096	0.0274974	0.0444317612372	0.16666666666667
19	GO:0043604	amide biosynthetic process	BP	19/227	307/6096	0.0285633913132	0.0453251419042	0.061889250814332
3	GO:0006525	arginine metabolic process	BP	3/227	19/6096	0.0317778180515	0.0492463262202	0.15789473684211
3	GO:0010207	photosystem II assembly	BP	3/227	19/6096	0.0317778180515	0.0492463262202	0.15789473684211
5	GO:0048580	regulation of post-embryonic development	BP	5/227	48/6096	0.0319387089596	0.0489234559208	0.10416666666667
5	GO:0016042	lipid catabolic process	BP	5/227	48/6096	0.0319387089596	0.0489234559208	0.10416666666667
4	GO:0046165	alcohol biosynthetic process	BP	4/227	33/6096	0.0328712885324	0.0497765226348	0.12121212121212
2	GO:0015977	carbon fixation	BP	2/227	8/6096	0.0333299027248	0.0499007018196	0.25
2	GO:0031222	arabinan catabolic process	BP	2/227	8/6096	0.0333299027248	0.0499007018196	0.25
2	GO:1905156	negative regulation of photosynthesis	BP	2/227	8/6096	0.0333299027248	0.0499007018196	0.25
2	GO:0031221	arabinan metabolic process	BP	2/227	8/6096	0.0333299027248	0.0499007018196	0.25
2	GO:0071472	cellular response to salt stress	BP	2/227	8/6096	0.0333299027248	0.0499007018196	0.25
5	GO:2000026	regulation of multicellular organismal development	BP	5/227	50/6096	0.0372467939061	0.0409560181955	0.1
16	GO:0044248	cellular catabolic process	BP	16/227	251/6096	0.0381382295667	0.0417629373354	0.063745019920319
5	GO:0050832	defense response to fungus	BP	5/227	51/6096	0.0400920360932	0.0435425801832	0.098039215686275
2	GO:0045493	xylan catabolic process	BP	2/227	9/6096	0.0418174032905	0.0448648253926	0.22222222222222
2	GO:0044347	cell wall polysaccharide catabolic process	BP	2/227	9/6096	0.0418174032905	0.0448648253926	0.22222222222222
2	GO:0032544	plastid translation	BP	2/227	9/6096	0.0418174032905	0.0448648253926	0.22222222222222
2	GO:2000895	hemicellulose catabolic process	BP	2/227	9/6096	0.0418174032905	0.0448648253926	0.22222222222222
5	GO:0051239	regulation of multicellular organismal process	BP	5/227	52/6096	0.0430660434776	0.0449311083526	0.096153846153846
10	GO:0010035	response to inorganic substance	BP	10/227	143/6096	0.0441969109913	0.0457507086433	0.06993006993007
7	GO:0009657	plastid organization	BP	7/227	88/6096	0.0448706026993	0.0462673529779	0.079545454545455
16	GO:0006412	translation	BP	16/227	264/6096	0.0460582867191	0.0471252740562	0.060606060606061
3	GO:1905957	regulation of cellular response to alcohol	BP	3/227	22/6096	0.0465653459769	0.0474608333995	0.13636363636364
3	GO:1901419	regulation of response to alcohol	BP	3/227	22/6096	0.0465653459769	0.0474608333995	0.13636363636364
3	GO:0009787	regulation of abscisic acid-activated signaling pathway	BP	3/227	22/6096	0.0465653459769	0.0474608333995	0.13636363636364
17	GO:0006629	lipid metabolic process	BP	17/227	278/6096	0.0488452606403	0.0488452606403	0.061151079136691
8	GO:0000786	nucleosome	CC	8/227	23/6096	9.88233923E-7	2.38074536E-5	0.34782608695652
9	GO:0032993	protein-DNA complex	CC	9/227	37/6096	5.877360777E-6	9.1617682696E-5	0.24324324324324
3	GO:0042807	central vacuole	CC	3/227	3/6096	5.0979514629E-5	0.000587372668554	1
3	GO:0005775	vacuolar lumen	CC	3/227	3/6096	5.0979514629E-5	0.000587372668554	1
3	GO:0000322	storage vacuole	CC	3/227	4/6096	0.000198295502497	0.00181201062627	0.75
3	GO:0000326	protein storage vacuole	CC	3/227	4/6096	0.000198295502497	0.00181201062627	0.75
8	GO:0030312	external encapsulating structure	CC	8/227	56/6096	0.000989947485209	0.00514384477609	0.14285714285714
8	GO:0022627	cytosolic small ribosomal subunit	CC	8/227	64/6096	0.00238929702682	0.0103797329854	0.125
7	GO:0005618	cell wall	CC	7/227	51/6096	0.00258936000449	0.0105566215568	0.13725490196078
7	GO:0009505	plant-type cell wall	CC	7/227	51/6096	0.00258936000449	0.0105566215568	0.13725490196078
2	GO:0000792	heterochromatin	CC	2/227	3/6096	0.00404029646608	0.0142757141801	0.66666666666667
18	GO:0005840	ribosome	CC	18/227	237/6096	0.00410402061853	0.0137666514419	0.075949367088608
8	GO:0015935	small ribosomal subunit	CC	8/227	75/6096	0.00641948567305	0.0191141989141	0.10666666666667
16	GO:0005576	extracellular region	CC	16/227	223/6096	0.0104614960805	0.0271793770719	0.071748878923767
4	GO:0009705	plant-type vacuole membrane	CC	4/227	25/6096	0.0127961144507	0.0302765207985	0.16
13	GO:0044391	ribosomal subunit	CC	13/227	175/6096	0.0143799	0.0302434377126	0.074285714285714
3	GO:0000785	chromatin	CC	3/227	17/6096	0.0235469791671	0.0430341343399	0.17647058823529
4	GO:0022626	cytosolic ribosome	CC	4/227	35/6096	0.0397221406852	0.0433183838748	0.11428571428571
6	GO:0048046	apoplast	CC	6/227	70/6096	0.0451847907124	0.0464107346465	0.085714285714286
8	GO:0030527	structural constituent of chromatin	MF	8/227	20/6096	2.79792722E-7	1.0592153061E-5	0.4
9	GO:0031072	heat shock protein binding	MF	9/227	30/6096	8.49168637E-7	2.2502968883E-5	0.3
8	GO:0046982	protein heterodimerization activity	MF	8/227	27/6096	3.931594727E-6	6.9458173512E-5	0.2962962962963
12	GO:0140662	ATP-dependent protein folding chaperone	MF	12/227	67/6096	5.190802251E-6	8.597266228E-5	0.17910447761194
13	GO:0044183	protein folding chaperone	MF	13/227	88/6096	1.8860410508E-5	0.0002776671547	0.14772727272727
3	GO:0008792	arginine decarboxylase activity	MF	3/227	3/6096	5.0979514629E-5	0.000587372668554	1
3	GO:0019871	sodium channel inhibitor activity	MF	3/227	4/6096	0.000198295502497	0.00181201062627	0.75
3	GO:0099106	ion channel regulator activity	MF	3/227	4/6096	0.000198295502497	0.00181201062627	0.75
3	GO:0017080	sodium channel regulator activity	MF	3/227	4/6096	0.000198295502497	0.00181201062627	0.75
3	GO:0016248	channel inhibitor activity	MF	3/227	4/6096	0.000198295502497	0.00181201062627	0.75
3	GO:0008200	ion channel inhibitor activity	MF	3/227	4/6096	0.000198295502497	0.00181201062627	0.75
3	GO:0016247	channel regulator activity	MF	3/227	5/6096	0.000482093997837	0.00283899798726	0.6
26	GO:0005198	structural molecule activity	MF	26/227	343/6096	0.000551910839647	0.00317948635884	0.075801749271137
5	GO:0080044	quercetin 7-O-glucosyltransferase activity	MF	5/227	20/6096	0.000671415504144	0.00378564060847	0.25
37	GO:0005515	protein binding	MF	37/227	571/6096	0.000679876281593	0.00375348363796	0.064798598949212
5	GO:0080043	quercetin 3-O-glucosyltransferase activity	MF	5/227	21/6096	0.000854788442107	0.00462283545221	0.23809523809524
2	GO:0015200	methylammonium transmembrane transporter activity	MF	2/227	2/6096	0.00138075183178	0.00703652375811	1
2	GO:0045547	dehydrodolichyl diphosphate synthase activity	MF	2/227	2/6096	0.00138075183178	0.00703652375811	1
2	GO:0005275	amine transmembrane transporter activity	MF	2/227	2/6096	0.00138075183178	0.00703652375811	1
6	GO:0043621	protein self-association	MF	6/227	35/6096	0.00163538933103	0.00747203746074	0.17142857142857
3	GO:0004564	beta-fructofuranosidase activity	MF	3/227	8/6096	0.00248363595791	0.0106155407878	0.375
3	GO:0005372	water transmembrane transporter activity	MF	3/227	9/6096	0.00362365074479	0.0133370478801	0.33333333333333
3	GO:0015250	water channel activity	MF	3/227	9/6096	0.00362365074479	0.0133370478801	0.33333333333333
2	GO:0080030	methyl indole-3-acetate esterase activity	MF	2/227	3/6096	0.00404029646608	0.0142757141801	0.66666666666667
2	GO:0002094	polyprenyltransferase activity	MF	2/227	3/6096	0.00404029646608	0.0142757141801	0.66666666666667
2	GO:0080031	methyl salicylate esterase activity	MF	2/227	3/6096	0.00404029646608	0.0142757141801	0.66666666666667
4	GO:0004659	prenyltransferase activity	MF	4/227	19/6096	0.00466845217164	0.0149052991022	0.21052631578947
9	GO:0046983	protein dimerization activity	MF	9/227	87/6096	0.00481200174186	0.0151807197809	0.10344827586207
2	GO:0004096	catalase activity	MF	2/227	4/6096	0.00788229742967	0.0229539430644	0.5
2	GO:0008964	phosphoenolpyruvate carboxylase activity	MF	2/227	4/6096	0.00788229742967	0.0229539430644	0.5
2	GO:0004512	inositol-3-phosphate synthase activity	MF	2/227	4/6096	0.00788229742967	0.0229539430644	0.5
2	GO:0080032	methyl jasmonate esterase activity	MF	2/227	4/6096	0.00788229742967	0.0229539430644	0.5
13	GO:0004553	hydrolase activity, hydrolyzing O-glycosyl compounds	MF	13/227	165/6096	0.0100237565509	0.0271050559795	0.078787878787879
8	GO:0051082	unfolded protein binding	MF	8/227	81/6096	0.0101209566031	0.0268205349982	0.098765432098765
18	GO:0003735	structural constituent of ribosome	MF	18/227	259/6096	0.0104579	0.0274390932672	0.069498069498069
2	GO:0015101	organic cation transmembrane transporter activity	MF	2/227	5/6096	0.0128157663842	0.0297910358931	0.4
2	GO:0004311	farnesyltranstransferase activity	MF	2/227	5/6096	0.0128157663842	0.0297910358931	0.4
2	GO:0004611	phosphoenolpyruvate carboxykinase activity	MF	2/227	5/6096	0.0128157663842	0.0297910358931	0.4
2	GO:0003988	acetyl-CoA C-acyltransferase activity	MF	2/227	5/6096	0.0128157663842	0.0297910358931	0.4
13	GO:0098772	molecular function regulator activity	MF	13/227	172/6096	0.0128600387326	0.0277065875133	0.075581395348837
7	GO:0046527	glucosyltransferase activity	MF	7/227	76/6096	0.0223825806185	0.0420665522263	0.092105263157895
13	GO:0016798	hydrolase activity, acting on glycosyl bonds	MF	13/227	176/6096	0.0229134518016	0.0424619911009	0.073863636363636
5	GO:0016831	carboxy-lyase activity	MF	5/227	45/6096	0.0249127849997	0.0437211127478	0.11111111111111
6	GO:0140678	molecular function inhibitor activity	MF	6/227	61/6096	0.0251406355557	0.0438307133043	0.098360655737705
2	GO:0016408	C-acyltransferase activity	MF	2/227	7/6096	0.0256183360331	0.0443716277697	0.28571428571429
3	GO:0003993	acid phosphatase activity	MF	3/227	18/6096	0.0274974	0.0444317612372	0.16666666666667
2	GO:0004739	pyruvate dehydrogenase (acetyl-transferring) activity	MF	2/227	8/6096	0.0333299027248	0.0499007018196	0.25
2	GO:0004738	pyruvate dehydrogenase activity	MF	2/227	8/6096	0.0333299027248	0.0499007018196	0.25
5	GO:1901702	salt transmembrane transporter activity	MF	5/227	49/6096	0.0345293922025	0.0484142271622	0.10204081632653
2	GO:0009044	xylan 1,4-beta-xylosidase activity	MF	2/227	9/6096	0.0418174032905	0.0448648253926	0.22222222222222
2	GO:0016872	intramolecular lyase activity	MF	2/227	9/6096	0.0418174032905	0.0448648253926	0.22222222222222
2	GO:0000774	adenyl-nucleotide exchange factor activity	MF	2/227	9/6096	0.0418174032905	0.0448648253926	0.22222222222222
