# Supplementary material for: Combined transcriptomic and proteomic analyses uncover molecular basis of heat tolerance in pakchoi (Brassica rapa subsp. chinensis)
Source: Front Plant Sci. 2026 Mar 11;17:1734608. doi: 10.3389/fpls.2026.1734608 (PMC13014383; doi:10.3389/fpls.2026.1734608)
Supplement: Supplementary file 1 [file DataSheet1.zip › Supplementary Material/Table S8.xlsx]

## Sheet: Table S5 down-regulated protein
Table S8 Down-regulated DAPs GO enrichment analysis
Protein Number	GO ID	GO Description	GO Term(Level1)	Ratio_in_study	Ratio_in_pop	Pvalue	Adjusted Pvalue	Rich factor
32	GO:0006508	proteolysis	BP	32/236	351/6096	4.627545656E-6	8.9658697078E-5	0.091168091168091
9	GO:0044036	cell wall macromolecule metabolic process	BP	9/236	46/6096	5.2732632971E-5	0.000653884648838	0.19565217391304
5	GO:0016998	cell wall macromolecule catabolic process	BP	5/236	18/6096	0.000472062362148	0.00318128983187	0.27777777777778
7	GO:0042744	hydrogen peroxide catabolic process	BP	7/236	38/6096	0.00053838535397	0.0035510523347	0.18421052631579
4	GO:0009627	systemic acquired resistance	BP	4/236	11/6096	0.000582901171387	0.00368774210469	0.36363636363636
7	GO:0042743	hydrogen peroxide metabolic process	BP	7/236	41/6096	0.000868771469895	0.00528076775819	0.17073170731707
6	GO:0010410	hemicellulose metabolic process	BP	6/236	31/6096	0.00102988904767	0.0061397231688	0.19354838709677
3	GO:0006826	iron ion transport	BP	3/236	6/6096	0.00105065925062	0.00614536542815	0.5
11	GO:0071555	cell wall organization	BP	11/236	96/6096	0.00111562765232	0.00640452911517	0.11458333333333
12	GO:0071554	cell wall organization or biogenesis	BP	12/236	111/6096	0.0011272916076	0.00635382542465	0.10810810810811
144	GO:0008152	metabolic process	BP	144/236	3091/6096	0.00139259561836	0.00744318347744	0.046586865092203
2	GO:0006880	intracellular sequestering of iron ion	BP	2/236	2/6096	0.00149266103837	0.00758565445729	1
2	GO:0097577	sequestering of iron ion	BP	2/236	2/6096	0.00149266103837	0.00758565445729	1
2	GO:0072488	ammonium transmembrane transport	BP	2/236	2/6096	0.00149266103837	0.00758565445729	1
11	GO:0045229	external encapsulating structure organization	BP	11/236	101/6096	0.00169639242275	0.00762147320366	0.10891089108911
3	GO:0006879	intracellular iron ion homeostasis	BP	3/236	7/6096	0.00178621332254	0.00779895957729	0.42857142857143
13	GO:0006979	response to oxidative stress	BP	13/236	134/6096	0.00193329841424	0.00832392372798	0.097014925373134
5	GO:1901136	carbohydrate derivative catabolic process	BP	5/236	24/6096	0.00193632711964	0.00822275900121	0.20833333333333
4	GO:0009813	flavonoid biosynthetic process	BP	4/236	16/6096	0.00275874967022	0.0106901549721	0.25
3	GO:0006026	aminoglycan catabolic process	BP	3/236	8/6096	0.00277658390936	0.0103703736374	0.375
3	GO:1901072	glucosamine-containing compound catabolic process	BP	3/236	8/6096	0.00277658390936	0.0103703736374	0.375
3	GO:0006032	chitin catabolic process	BP	3/236	8/6096	0.00277658390936	0.0103703736374	0.375
3	GO:0046348	amino sugar catabolic process	BP	3/236	8/6096	0.00277658390936	0.0103703736374	0.375
3	GO:0006030	chitin metabolic process	BP	3/236	8/6096	0.00277658390936	0.0103703736374	0.375
3	GO:1901071	glucosamine-containing compound metabolic process	BP	3/236	8/6096	0.00277658390936	0.0103703736374	0.375
6	GO:0010383	cell wall polysaccharide metabolic process	BP	6/236	38/6096	0.00307961671448	0.010377	0.15789473684211
30	GO:0005975	carbohydrate metabolic process	BP	30/236	456/6096	0.00347330668511	0.0115776889504	0.065789473684211
4	GO:0010411	xyloglucan metabolic process	BP	4/236	17/6096	0.00349930463716	0.0115402599736	0.23529411764706
13	GO:0005976	polysaccharide metabolic process	BP	13/236	145/6096	0.00387903970016	0.0122704317046	0.089655172413793
2	GO:0051238	sequestering of metal ion	BP	2/236	3/6096	0.0043633514502	0.0135263894956	0.66666666666667
2	GO:0002238	response to molecule of fungal origin	BP	2/236	3/6096	0.0043633514502	0.0135263894956	0.66666666666667
4	GO:0009812	flavonoid metabolic process	BP	4/236	18/6096	0.00436423100145	0.0132638393181	0.22222222222222
8	GO:0044085	cellular component biogenesis	BP	8/236	69/6096	0.00487015064119	0.0145167951805	0.11594202898551
3	GO:0000041	transition metal ion transport	BP	3/236	10/6096	0.00561683999182	0.0162730878268	0.3
7	GO:0072593	reactive oxygen species metabolic process	BP	7/236	58/6096	0.00665478870998	0.0185854459468	0.12068965517241
3	GO:0006022	aminoglycan metabolic process	BP	3/236	11/6096	0.00750456704949	0.0205877503128	0.27272727272727
2	GO:0010497	plasmodesmata-mediated intercellular transport	BP	2/236	4/6096	0.00850401494674	0.0227262468404	0.5
2	GO:0010496	intercellular transport	BP	2/236	4/6096	0.00850401494674	0.0227262468404	0.5
5	GO:0098771	inorganic ion homeostasis	BP	5/236	34/6096	0.00925610395401	0.0233283920792	0.14705882352941
3	GO:0016143	S-glycoside metabolic process	BP	3/236	12/6096	0.00972344345149	0.0243086086287	0.25
3	GO:0019757	glycosinolate metabolic process	BP	3/236	12/6096	0.00972344345149	0.0243086086287	0.25
3	GO:0019760	glucosinolate metabolic process	BP	3/236	12/6096	0.00972344345149	0.0243086086287	0.25
7	GO:0019748	secondary metabolic process	BP	7/236	63/6096	0.0104055	0.0250054886835	0.11111111111111
5	GO:0042545	cell wall modification	BP	5/236	35/6096	0.0104663245453	0.0249581585311	0.14285714285714
4	GO:0002831	regulation of response to biotic stimulus	BP	4/236	23/6096	0.0108530427983	0.0256827730341	0.17391304347826
15	GO:0009607	response to biotic stimulus	BP	15/236	190/6096	0.0109400542573	0.0254993745847	0.078947368421053
3	GO:0006040	amino sugar metabolic process	BP	3/236	13/6096	0.0122841	0.0280005747178	0.23076923076923
4	GO:0048511	rhythmic process	BP	4/236	24/6096	0.0126363859341	0.0283860843447	0.16666666666667
120	GO:0071704	organic substance metabolic process	BP	120/236	2618/6096	0.0130762576158	0.0285467595838	0.045836516424752
8	GO:0044042	glucan metabolic process	BP	8/236	82/6096	0.0135234010439	0.0287140707097	0.097560975609756
2	GO:0002221	pattern recognition receptor signaling pathway	BP	2/236	5/6096	0.0138128367377	0.0291291114877	0.4
5	GO:0042546	cell wall biogenesis	BP	5/236	38/6096	0.0147366780045	0.0304558012093	0.13157894736842
7	GO:0046700	heterocycle catabolic process	BP	7/236	68/6096	0.0155012625272	0.0312038401522	0.10294117647059
7	GO:0044270	cellular nitrogen compound catabolic process	BP	7/236	68/6096	0.0155012625272	0.0312038401522	0.10294117647059
30	GO:1901575	organic substance catabolic process	BP	30/236	506/6096	0.0159103927545	0.0312165933791	0.059288537549407
14	GO:0044419	biological process involved in interspecies interaction between organisms	BP	14/236	187/6096	0.0181293951393	0.0344792177496	0.074866310160428
31	GO:0009056	catabolic process	BP	31/236	531/6096	0.0181868	0.0343775116201	0.058380414312618
3	GO:0032103	positive regulation of response to external stimulus	BP	3/236	15/6096	0.0184597863084	0.0346820227612	0.2
3	GO:0031349	positive regulation of defense response	BP	3/236	15/6096	0.0184597863084	0.0346820227612	0.2
3	GO:0002833	positive regulation of response to biotic stimulus	BP	3/236	15/6096	0.0184597863084	0.0346820227612	0.2
14	GO:0043207	response to external biotic stimulus	BP	14/236	188/6096	0.0185456488554	0.0340186458294	0.074468085106383
4	GO:0032101	regulation of response to external stimulus	BP	4/236	27/6096	0.0190683292842	0.0341686825324	0.14814814814815
4	GO:1901657	glycosyl compound metabolic process	BP	4/236	27/6096	0.0190683292842	0.0341686825324	0.14814814814815
4	GO:0030001	metal ion transport	BP	4/236	29/6096	0.0243034096627	0.0413959175573	0.13793103448276
3	GO:0048366	leaf development	BP	3/236	17/6096	0.0260653448454	0.0436770643355	0.17647058823529
7	GO:0019439	aromatic compound catabolic process	BP	7/236	76/6096	0.0269939282822	0.0447492928742	0.092105263157895
2	GO:0002237	response to molecule of bacterial origin	BP	2/236	7/6096	0.0275570103446	0.0454397511001	0.28571428571429
2	GO:0032508	DNA duplex unwinding	BP	2/236	7/6096	0.0275570103446	0.0454397511001	0.28571428571429
2	GO:0002764	immune response-regulating signaling pathway	BP	2/236	7/6096	0.0275570103446	0.0454397511001	0.28571428571429
2	GO:0002758	innate immune response-activating signaling pathway	BP	2/236	7/6096	0.0275570103446	0.0454397511001	0.28571428571429
2	GO:0002757	immune response-activating signaling pathway	BP	2/236	7/6096	0.0275570103446	0.0454397511001	0.28571428571429
2	GO:0032392	DNA geometric change	BP	2/236	7/6096	0.0275570103446	0.0454397511001	0.28571428571429
4	GO:0031347	regulation of defense response	BP	4/236	31/6096	0.0303277	0.0474828203051	0.12903225806452
13	GO:0051707	response to other organism	BP	13/236	184/6096	0.0310844244293	0.0484229727291	0.070652173913043
7	GO:1901361	organic cyclic compound catabolic process	BP	7/236	83/6096	0.0409383	0.0431662485785	0.08433734939759
4	GO:0034599	cellular response to oxidative stress	BP	4/236	35/6096	0.0448024635402	0.0467635141329	0.11428571428571
2	GO:0010039	response to iron ion	BP	2/236	9/6096	0.0448944703267	0.0467023013466	0.22222222222222
2	GO:0009098	leucine biosynthetic process	BP	2/236	9/6096	0.0448944703267	0.0467023013466	0.22222222222222
2	GO:2000895	hemicellulose catabolic process	BP	2/236	9/6096	0.0448944703267	0.0467023013466	0.22222222222222
2	GO:0044347	cell wall polysaccharide catabolic process	BP	2/236	9/6096	0.0448944703267	0.0467023013466	0.22222222222222
2	GO:0045493	xylan catabolic process	BP	2/236	9/6096	0.0448944703267	0.0467023013466	0.22222222222222
30	GO:0005576	extracellular region	CC	30/236	223/6096	1.366442E-9	2.11798552E-7	0.13452914798206
10	GO:0048046	apoplast	CC	10/236	70/6096	0.000320807472266	0.00231279805587	0.14285714285714
2	GO:0031012	extracellular matrix	CC	2/236	5/6096	0.0138128367377	0.0291291114877	0.4
6	GO:0030312	external encapsulating structure	CC	6/236	56/6096	0.020355	0.0360574918167	0.10714285714286
2	GO:0000323	lytic vacuole	CC	2/236	7/6096	0.0275570103446	0.0454397511001	0.28571428571429
175	GO:0003824	catalytic activity	MF	175/236	3368/6096	1.233176E-9	3.82284668E-7	0.051959619952494
24	GO:0004175	endopeptidase activity	MF	24/236	156/6096	4.657432E-9	4.8126795E-7	0.15384615384615
32	GO:0008233	peptidase activity	MF	32/236	278/6096	1.887948E-8	9.75439809E-7	0.11510791366906
17	GO:0008236	serine-type peptidase activity	MF	17/236	93/6096	6.9146818E-8	3.062216237E-6	0.18279569892473
17	GO:0017171	serine hydrolase activity	MF	17/236	93/6096	6.9146818E-8	3.062216237E-6	0.18279569892473
17	GO:0020037	heme binding	MF	17/236	107/6096	5.72454374E-7	1.7746085587E-5	0.1588785046729
79	GO:0016787	hydrolase activity	MF	79/236	1247/6096	2.099838337E-6	5.9177262211E-5	0.063352044907779
18	GO:0046906	tetrapyrrole binding	MF	18/236	130/6096	2.123184384E-6	5.4848929928E-5	0.13846153846154
12	GO:0004252	serine-type endopeptidase activity	MF	12/236	60/6096	2.301708545E-6	5.4886896076E-5	0.2
9	GO:0004190	aspartic-type endopeptidase activity	MF	9/236	36/6096	6.323324612E-6	0.000115307684104	0.25
9	GO:0070001	aspartic-type peptidase activity	MF	9/236	36/6096	6.323324612E-6	0.000115307684104	0.25
20	GO:0016798	hydrolase activity, acting on glycosyl bonds	MF	20/236	176/6096	1.2687932445E-5	0.000207013634637	0.11363636363636
13	GO:0005506	iron ion binding	MF	13/236	83/6096	1.4928888387E-5	0.000231397769992	0.1566265060241
13	GO:0016705	oxidoreductase activity, acting on paired donors, with incorporation or reduction of molecular oxygen	MF	13/236	84/6096	1.7063681746E-5	0.000240442788235	0.1547619047619
6	GO:0140825	lactoperoxidase activity	MF	6/236	18/6096	3.964355796E-5	0.000534326215979	0.33333333333333
18	GO:0004553	hydrolase activity, hydrolyzing O-glycosyl compounds	MF	18/236	165/6096	6.0422979578E-5	0.000668968702474	0.10909090909091
49	GO:0140096	catalytic activity, acting on a protein	MF	49/236	725/6096	7.9228391672E-5	0.000818693380612	0.067586206896552
3	GO:0008199	ferric iron binding	MF	3/236	4/6096	0.000222687953668	0.00186576393614	0.75
3	GO:0016724	oxidoreductase activity, acting on metal ions, oxygen as acceptor	MF	3/236	4/6096	0.000222687953668	0.00186576393614	0.75
3	GO:0004322	ferroxidase activity	MF	3/236	4/6096	0.000222687953668	0.00186576393614	0.75
10	GO:0004497	monooxygenase activity	MF	10/236	70/6096	0.000320807472266	0.00231279805587	0.14285714285714
3	GO:0016722	oxidoreductase activity, acting on metal ions	MF	3/236	5/6096	0.000540782260362	0.00349255209817	0.6
8	GO:0004601	peroxidase activity	MF	8/236	56/6096	0.00127361296158	0.00692666698403	0.14285714285714
8	GO:0016684	oxidoreductase activity, acting on peroxide as acceptor	MF	8/236	57/6096	0.00143306424981	0.00752965961765	0.14035087719298
2	GO:0008519	ammonium transmembrane transporter activity	MF	2/236	2/6096	0.00149266103837	0.00758565445729	1
2	GO:0008198	ferrous iron binding	MF	2/236	2/6096	0.00149266103837	0.00758565445729	1
5	GO:0004185	serine-type carboxypeptidase activity	MF	5/236	23/6096	0.00158216207299	0.00732045138249	0.21739130434783
4	GO:0016762	xyloglucan:xyloglucosyl transferase activity	MF	4/236	14/6096	0.0016128705719	0.00735279231307	0.28571428571429
5	GO:0004180	carboxypeptidase activity	MF	5/236	24/6096	0.00193632711964	0.00822275900121	0.20833333333333
4	GO:0042973	glucan endo-1,3-beta-D-glucosidase activity	MF	4/236	16/6096	0.00275874967022	0.0106901549721	0.25
3	GO:0004568	chitinase activity	MF	3/236	8/6096	0.00277658390936	0.0103703736374	0.375
5	GO:0070008	serine-type exopeptidase activity	MF	5/236	30/6096	0.00537378026464	0.0158654464956	0.16666666666667
211	GO:0003674	molecular_function	MF	211/236	5060/6096	0.00605535989872	0.0172217	0.041699604743083
5	GO:0008422	beta-glucosidase activity	MF	5/236	31/6096	0.00620914396021	0.0174984966151	0.16129032258065
2	GO:0008113	peptide-methionine (S)-S-oxide reductase activity	MF	2/236	4/6096	0.00850401494674	0.0227262468404	0.5
2	GO:0033744	L-methionine:thioredoxin-disulfide S-oxidoreductase activity	MF	2/236	4/6096	0.00850401494674	0.0227262468404	0.5
2	GO:0036456	L-methionine-(S)-S-oxide reductase activity	MF	2/236	4/6096	0.00850401494674	0.0227262468404	0.5
2	GO:0003861	3-isopropylmalate dehydratase activity	MF	2/236	4/6096	0.00850401494674	0.0227262468404	0.5
8	GO:0046527	glucosyltransferase activity	MF	8/236	76/6096	0.0087161621867	0.0221476252285	0.10526315789474
8	GO:0016209	antioxidant activity	MF	8/236	79/6096	0.0109250489011	0.0256573118132	0.10126582278481
3	GO:0046912	acyltransferase activity, acyl groups converted into alkyl on transfer	MF	3/236	13/6096	0.0122841	0.0280005747178	0.23076923076923
5	GO:0015926	glucosidase activity	MF	5/236	37/6096	0.0132028541506	0.0286215719349	0.13513513513514
6	GO:0008238	exopeptidase activity	MF	6/236	51/6096	0.0132392	0.0285011423362	0.11764705882353
5	GO:0004364	glutathione transferase activity	MF	5/236	38/6096	0.0147366780045	0.0304558012093	0.13157894736842
3	GO:0016706	2-oxoglutarate-dependent dioxygenase activity	MF	3/236	14/6096	0.0151944647011	0.0307861703094	0.21428571428571
40	GO:0016491	oxidoreductase activity	MF	40/236	724/6096	0.0179373992025	0.0343246527949	0.05524861878453
3	GO:0016709	oxidoreductase activity, acting on paired donors, with incorporation or reduction of molecular oxygen, NAD(P)H as one donor, and incorporation of one atom of oxygen	MF	3/236	15/6096	0.0184597863084	0.0346820227612	0.2
3	GO:0004197	cysteine-type endopeptidase activity	MF	3/236	17/6096	0.0260653448454	0.0436770643355	0.17647058823529
11	GO:0016746	acyltransferase activity	MF	11/236	146/6096	0.0284943293973	0.0452986775034	0.075342465753425
3	GO:1901681	sulfur compound binding	MF	3/236	20/6096	0.0401479139088	0.0424773150571	0.15
2	GO:0009044	xylan 1,4-beta-xylosidase activity	MF	2/236	9/6096	0.0448944703267	0.0467023013466	0.22222222222222
2	GO:0016837	carbon-oxygen lyase activity, acting on polysaccharides	MF	2/236	9/6096	0.0448944703267	0.0467023013466	0.22222222222222
3	GO:0016671	oxidoreductase activity, acting on a sulfur group of donors, disulfide as acceptor	MF	3/236	21/6096	0.0455404	0.0461357067894	0.14285714285714
